# Supplementary material for: Genetic Analysis of Heterosis for Yield Influencing Traits in Brassica juncea Using a Doubled Haploid Population and Its Backcross Progenies
Source: Front Plant Sci. 2021 Sep 16;12:721631. doi: 10.3389/fpls.2021.721631 (PMC8481694; doi:10.3389/fpls.2021.721631)
Supplement: Supplementary file 2 [file Table_2.XLSX]

## Sheet: Supplementary Table 2
Supplementary Table S2. High density linkage map of VEH population constructed with IP, SSR, KASP-SNP and Chip based SNP markers
S. No.	Genetic Marker	Position (cM)	Linkage group
1	Bn-Scaffold020953-p21	0	A1
2	Bn-A01-p95718	0	A1
3	Bn-A01-p88608	0	A1
4	Bn-A01-p80385	0	A1
5	Bn-A01-p6239	0	A1
6	Bn-A01-p5512	0	A1
7	Bn-A01-p207363	0	A1
8	Bn-A01-p207098	0	A1
9	Bn-A01-p195253	0	A1
10	Bn-A01-p178709	0	A1
11	Bn-A01-p161237	0	A1
12	Bn-A01-p150028	0	A1
13	Bn-A01-p147990	0	A1
14	Bn-A01-p147360	0	A1
15	Bn-A01-p146963	0	A1
16	Bn-A01-p137869	0	A1
17	Bn-A01-p137814	0	A1
18	Bn-A01-p102249	0	A1
19	Bn-A01-p102187	0	A1
20	Bn-A01-p102158	0	A1
21	Bn-A01-p101943	0	A1
22	Bn-A01-p101879	0	A1
23	Bn-A01-p101451	0	A1
24	Bn-A01-p101094	0	A1
25	Bn-A01-p100693	0	A1
26	Bn-A01-p100441	0	A1
27	Bn-A01-p599910	1.2	A1
28	Bn-A01-p595651	1.2	A1
29	Bn-A01-p465783	1.2	A1
30	BJ_VH_0218	1.2	A1
31	Bn-A01-p340954	1.8	A1
32	Bn-A01-p333856	1.8	A1
33	Bn-A01-p324562	1.8	A1
34	Bn-A01-p309524	1.8	A1
35	Bn-A01-p235781	1.8	A1
36	Bn-A01-p235484	1.8	A1
37	Bn-A01-p220693	1.8	A1
38	At4g39690(18PP)	1.8	A1
39	Bn-A01-p637586	3	A1
40	Bn-A01-p704525	3.7	A1
41	Bn-A01-p688355	3.7	A1
42	Bn-A01-p663088	3.7	A1
43	Bn-A01-p830221	4.9	A1
44	BJ_VH_0215	4.9	A1
45	At4g37280a(103)	4.9	A1
46	Bn-A01-p912298	6.1	A1
47	Bn-A01-p866260	6.1	A1
48	BJ_VH_0209	6.1	A1
49	Bn-A01-p951341	7.5	A1
50	Bn-A01-p1041947	9.4	A1
51	Bn-A01-p1029558	9.4	A1
52	Bn-A01-p1012990	9.4	A1
53	Bn-A01-p1208515	10.8	A1
54	Bn-A01-p1194009	10.8	A1
55	Bn-A01-p1170567	10.8	A1
56	Bn-A01-p1150857	10.8	A1
57	Bn-A01-p1104187	10.8	A1
58	Bn-A01-p1056386	10.8	A1
59	Bn-A01-p1275284	12.9	A1
60	Bn-A01-p1261017	12.9	A1
61	Bn-A01-p1250595	12.9	A1
62	Bn-A01-p1248141	12.9	A1
63	BJ_VH_0204	12.9	A1
64	Bn-A01-p1387769	15.6	A1
65	BJ_VH_0203	15.9	A1
66	Bn-scaff_15838_1-p1869557	19.9	A1
67	BJ_VH_0197	19.9	A1
68	At4g31720b(10PP)	27.4	A1
69	At2g24765b(2C9)	27.4	A1
70	BJ_VH_0191	30.5	A1
71	Bn-A01-p3183888	31.3	A1
72	Bn-A01-p3175614	31.3	A1
73	Bn-A01-p3173607	31.3	A1
74	Bn-A01-p3378332	32.8	A1
75	Bn-A01-p3495476	34.2	A1
76	BJ_VH_0190	34.8	A1
77	BJ_VH_0245	40.9	A1
78	Bn-A01-p5075984	41.1	A1
79	Bn-A01-p5071350	41.1	A1
80	Bn-A01-p5070836	41.1	A1
81	Bn-A01-p5070565	41.1	A1
82	Bn-scaff_17731_1-p748760	41.3	A1
83	Bn-A01-p5862558	44.4	A1
84	BJ_VH_0249	44.4	A1
85	Bn-A01-p6040667	45.6	A1
86	Bn-A01-p6158889	47.7	A1
87	Bn-A01-p6180257	48	A1
88	Bn-A01-p6507432	50.1	A1
89	Bn-A01-p6604419	50.5	A1
90	Bn-A01-p6558843	50.5	A1
91	Bn-A01-p6552596	50.5	A1
92	Bn-A01-p6546245	50.5	A1
93	BJ_VH_0254	50.5	A1
94	Bn-A01-p6925167	51.4	A1
95	Bn-A01-p6854917	51.4	A1
96	Bn-A01-p6841235	51.4	A1
97	Bn-A01-p6714740	51.4	A1
98	Bn-A01-p6713213	51.4	A1
99	Bn-A01-p6687839	51.4	A1
100	Bn-A01-p6679394	51.4	A1
101	At4g23100b(79PP)	51.5	A1
102	Bn-A01-p7205595	52.9	A1
103	Bn-A01-p7440935	53.7	A1
104	Bn-A01-p7399827	53.7	A1
105	Bn-A01-p7373427	53.7	A1
106	Bn-A01-p8122779	56.3	A1
107	Bn-A01-p8115849	56.3	A1
108	Bn-A01-p8108178	56.3	A1
109	Bn-A01-p8080531	56.3	A1
110	Bn-A01-p8063652	56.3	A1
111	Bn-A01-p8058475	56.3	A1
112	Bn-A01-p7973418	56.3	A1
113	Bn-A01-p7889385	56.3	A1
114	Bn-A01-p7875358	56.3	A1
115	Bn-A01-p7831289	56.3	A1
116	BJ_VH_0262	56.3	A1
117	Bn-A01-p8501753	57.5	A1
118	Bn-A01-p9227229	58.8	A1
119	Bn-A01-p9325719	59.4	A1
120	BJ_VH_0361	61.3	A1
121	Bn-scaff_19614_1-p315854	62.1	A1
122	Bn-A01-p9999485	63.3	A1
123	Bn-A01-p9996458	63.3	A1
124	Bn-A01-p9996240	63.3	A1
125	Bn-A01-p9982115	63.3	A1
126	Bn-A01-p9961553	63.3	A1
127	Bn-A01-p9961425	63.3	A1
128	Bn-A01-p9951633	63.3	A1
129	Bn-A01-p9853365	63.3	A1
130	Bn-A01-p10105499	63.3	A1
131	Bn-A01-p10071903	63.3	A1
132	Bn-A01-p10069493	63.3	A1
133	Bn-A01-p10027328	63.3	A1
134	At1g54520(56LP)	63.3	A1
135	UGM0102	65.7	A1
136	Bn-A01-p10246312	65.7	A1
137	Bn-Scaffold001557-p226	66.3	A1
138	Bn-A01-p10392909	66.3	A1
139	Bn-A01-p10343401	66.3	A1
140	Bn-A01-p10297732	66.3	A1
141	Bn-scaff_15747_1-p776112	66.9	A1
142	Bn-A01-p10641656	66.9	A1
143	Bn-A01-p10426714	66.9	A1
144	Bn-A01-p11174997	67.6	A1
145	Bn-A01-p11091663	67.6	A1
146	Bn-A01-p11077627	67.6	A1
147	Bn-A01-p10933947	67.6	A1
148	Bn-A01-p11492050	68.2	A1
149	Bn-A01-p11479565	68.2	A1
150	Bn-A01-p11469596	68.2	A1
151	Bn-A01-p11462315	68.2	A1
152	Bn-A01-p11444689	68.2	A1
153	Bn-A01-p11441851	68.2	A1
154	Bn-A01-p11434769	68.2	A1
155	Bn-A01-p11336370	68.2	A1
156	Bn-A01-p11324370	68.2	A1
157	Bn-A01-p11273927	68.2	A1
158	Bn-A01-p11253272	68.2	A1
159	At4g15790(103SJ)	68.2	A1
160	Bn-A01-p11744233	69.3	A1
161	UGM0613	70	A1
162	Bn-scaff_22770_1-p334331	70	A1
163	Bn-scaff_18559_2-p308937	70	A1
164	Bn-scaff_16929_1-p85470	70	A1
165	Bn-A01-p18178802	70	A1
166	Bn-A01-p18096974	70	A1
167	Bn-A01-p18078718	70	A1
168	Bn-A01-p18015323	70	A1
169	Bn-A01-p17377721	70	A1
170	Bn-A01-p17294955	70	A1
171	Bn-A01-p17258931	70	A1
172	Bn-A01-p17216237	70	A1
173	Bn-A01-p17216088	70	A1
174	Bn-A01-p17187327	70	A1
175	Bn-A01-p17165303	70	A1
176	Bn-A01-p17165052	70	A1
177	Bn-A01-p17159109	70	A1
178	Bn-A01-p17157752	70	A1
179	Bn-A01-p17156534	70	A1
180	Bn-A01-p17106985	70	A1
181	Bn-A01-p17081703	70	A1
182	Bn-A01-p17049439	70	A1
183	Bn-A01-p16893578	70	A1
184	Bn-A01-p16857183	70	A1
185	Bn-A01-p16847535	70	A1
186	Bn-A01-p16829363	70	A1
187	Bn-A01-p16715637	70	A1
188	Bn-A01-p16692959	70	A1
189	Bn-A01-p16692819	70	A1
190	Bn-A01-p16665036	70	A1
191	Bn-A01-p16598652	70	A1
192	Bn-A01-p16577721	70	A1
193	Bn-A01-p16537866	70	A1
194	Bn-A01-p16436191	70	A1
195	Bn-A01-p16418499	70	A1
196	Bn-A01-p16233062	70	A1
197	Bn-A01-p16229096	70	A1
198	Bn-A01-p16228743	70	A1
199	Bn-A01-p16222479	70	A1
200	Bn-A01-p16222167	70	A1
201	Bn-A01-p16222098	70	A1
202	Bn-A01-p16222086	70	A1
203	Bn-A01-p16221732	70	A1
204	Bn-A01-p16221475	70	A1
205	Bn-A01-p16217917	70	A1
206	Bn-A01-p16200217	70	A1
207	Bn-A01-p16181728	70	A1
208	Bn-A01-p16173770	70	A1
209	Bn-A01-p16127871	70	A1
210	Bn-A01-p16015382	70	A1
211	Bn-A01-p15441407	70	A1
212	Bn-A01-p15413589	70	A1
213	Bn-A01-p15408721	70	A1
214	Bn-A01-p15182302	70	A1
215	Bn-A01-p15179106	70	A1
216	Bn-A01-p15130843	70	A1
217	Bn-A01-p15095524	70	A1
218	Bn-A01-p15095314	70	A1
219	Bn-A01-p15095213	70	A1
220	Bn-A01-p15092778	70	A1
221	Bn-A01-p15090383	70	A1
222	Bn-A01-p15086787	70	A1
223	Bn-A01-p15000468	70	A1
224	Bn-A01-p14934844	70	A1
225	Bn-A01-p14906494	70	A1
226	Bn-A01-p14906403	70	A1
227	Bn-A01-p14905298	70	A1
228	Bn-A01-p14901403	70	A1
229	Bn-A01-p14727717	70	A1
230	Bn-A01-p14723306	70	A1
231	Bn-A01-p14687636	70	A1
232	Bn-A01-p14666643	70	A1
233	Bn-A01-p14339825	70	A1
234	Bn-A01-p14328823	70	A1
235	Bn-A01-p14256104	70	A1
236	Bn-A01-p14200787	70	A1
237	Bn-A01-p14181829	70	A1
238	Bn-A01-p14181651	70	A1
239	Bn-A01-p14181463	70	A1
240	Bn-A01-p14148071	70	A1
241	Bn-A01-p14138072	70	A1
242	Bn-A01-p14134232	70	A1
243	Bn-A01-p14128129	70	A1
244	Bn-A01-p14022855	70	A1
245	Bn-A01-p14001039	70	A1
246	Bn-A01-p13775817	70	A1
247	Bn-A01-p12665250	70	A1
248	Bn-A01-p12625892	70	A1
249	Bn-A01-p12618357	70	A1
250	Bn-A01-p12539953	70	A1
251	Bn-A01-p12539655	70	A1
252	Bn-A01-p12539479	70	A1
253	Bn-A01-p12484368	70	A1
254	Bn-A01-p12456089	70	A1
255	Bn-A01-p12454306	70	A1
256	Bn-A01-p12314813	70	A1
257	Bn-A01-p12309767	70	A1
258	Bn-A01-p12308897	70	A1
259	Bn-A01-p12306195	70	A1
260	Bn-A01-p12305025	70	A1
261	Bn-A01-p12302861	70	A1
262	Bn-A01-p12302708	70	A1
263	Bn-A01-p12257699	70	A1
264	Bn-A01-p12224872	70	A1
265	Bn-A01-p12222806	70	A1
266	Bn-A01-p12222100	70	A1
267	Bn-A01-p12221698	70	A1
268	Bn-A01-p12206449	70	A1
269	At1g68220b(242)	70	A1
270	Bn-A01-p19447794	71.7	A1
271	Bn-A01-p18391341	71.7	A1
272	Bn-A01-p18383994	71.7	A1
273	Bn-A01-p18306617	71.7	A1
274	Bn-A01-p19813138	72.3	A1
275	Bn-A01-p19803988	72.3	A1
276	Bn-A01-p19764240	72.3	A1
277	Bn-A01-p20167230	72.9	A1
278	Bn-A01-p19993388	72.9	A1
279	Bn-A01-p19961176	72.9	A1
280	Bn-A01-p20207440	73.5	A1
281	Bn-A01-p20181046	73.5	A1
282	Bn-A01-p20259868	74.1	A1
283	Bn-A01-p20248379	74.1	A1
284	Bn-A01-p20246840	74.1	A1
285	Bn-A01-p20240780	74.1	A1
286	Bn-A01-p20679722	75.3	A1
287	Bn-A01-p20431228	75.3	A1
288	Bn-A01-p20866022	75.9	A1
289	Bn-A01-p20836664	75.9	A1
290	Bn-A01-p20761933	75.9	A1
291	Bn-A01-p20753932	75.9	A1
292	Bn-scaff_15879_1-p426186	76.5	A1
293	Bn-A01-p20988977	76.5	A1
294	Bn-A01-p21141514	77.1	A1
295	Bn-A01-p21079909	77.1	A1
296	Bn-scaff_17233_1-p9290	78.4	A1
297	Bn-scaff_17036_1-p94786	78.4	A1
298	Bn-A01-p21517353	78.4	A1
299	Bn-A01-p21513096	78.4	A1
300	Bn-A01-p21512663	78.4	A1
301	Bn-A01-p21512514	78.4	A1
302	Bn-A01-p21512266	78.4	A1
303	Bn-A01-p21500631	78.4	A1
304	Bn-A01-p21500509	78.4	A1
305	Bn-A01-p21499792	78.4	A1
306	Bn-A01-p21484875	78.4	A1
307	Bn-A01-p21484088	78.4	A1
308	Bn-A01-p21479969	78.4	A1
309	Bn-A01-p21644756	79	A1
310	Bn-A01-p21643354	79	A1
311	Bn-A01-p21634646	79	A1
312	Bn-A01-p21605865	79	A1
313	Bn-A01-p21938751	79.6	A1
314	Bn-A01-p21902788	79.6	A1
315	Bn-A01-p21860162	79.6	A1
316	Bn-A01-p21791128	79.6	A1
317	Bn-A01-p21776155	79.6	A1
318	Bn-A01-p21758046	79.6	A1
319	UGM0635	81.4	A1
320	Bn-scaff_17515_1-p563479	81.4	A1
321	Bn-scaff_15803_1-p734394	81.4	A1
322	Bn-A01-p23330944	81.4	A1
323	Bn-A01-p23322438	81.4	A1
324	Bn-A01-p23322377	81.4	A1
325	Bn-A01-p23321771	81.4	A1
326	Bn-A01-p22949106	81.4	A1
327	At3g16760a(109)	81.4	A1
328	UGM0016	82.1	A1
329	Bn-A01-p23473514	82.1	A1
330	Bn-A01-p24320794	83.4	A1
331	Bn-A01-p24319792	83.4	A1
332	Bn-A01-p24310993	83.4	A1
333	Bn-A01-p23961368	83.4	A1
334	Bn-A01-p23873720	83.4	A1
335	Bn-scaff_15936_1-p441603	87	A1
336	Bn-A01-p24862401	87	A1
337	Bn-A01-p24848629	87	A1
338	Bn-Scaffold000164-p300838	89.5	A1
339	Bn-Scaffold000164-p300241	89.5	A1
340	Bn-Scaffold000164-p300180	89.5	A1
341	Bn-Scaffold000164-p267514	89.5	A1
342	Bn-Scaffold000164-p262883	89.5	A1
343	Bn-scaff_16567_1-p97437	89.5	A1
344	Bn-A01-p24950985	89.5	A1
345	Bn-A01-p24921355	89.5	A1
346	Bn-A01-p24921162	89.5	A1
347	Bn-Scaffold000164-p196290	90.6	A1
348	Bn-Scaffold000164-p196286	90.6	A1
349	Bn-Scaffold000164-p55747	91.6	A1
350	Bn-Scaffold000164-p39872	91.6	A1
351	Bn-Scaffold000164-p120459	91.6	A1
352	Bn-A01-p26380200	91.6	A1
353	UGM0680	95	A1
354	Bn-A10-p11980796	95	A1
355	At2g23930b(140)	95	A1
356	Bn-scaff_16691_1-p1350013	96.8	A1
357	Bn-A01-p27117954	96.8	A1
358	Bn-A01-p27101289	96.8	A1
359	Bn-A01-p27463135	101.6	A1
360	Bn-A01-p27622120	103.2	A1
361	Bn-scaff_24117_1-p20746	104	A1
362	Bn-A01-p27846544	104	A1
363	Bn-A01-p27846227	104	A1
364	Bn-A01-p27846002	104	A1
365	Bn-A01-p27845673	104	A1
366	Bn-A01-p27843242	104	A1
367	Bn-A01-p27830372	104	A1
368	Bn-A01-p27822000	104	A1
369	Bn-A01-p27797076	104	A1
370	Bn-A01-p27722989	104	A1
371	At3g08690a(95)	104	A1
372	Bn-A01-p27928239	105.3	A1
373	Bn-A01-p27926866	105.3	A1
374	Bn-A01-p27965742	106.5	A1
375	BJ_VH_0468	106.5	A1
376	Bn-A01-p28161207	108.7	A1
377	Bn-Scaffold000229-p20084	108.8	A1
378	Bn-Scaffold000229-p19929	108.8	A1
379	Bn-Scaffold000229-p12556	108.8	A1
380	Bn-Scaffold000229-p12311	108.8	A1
381	Bn-Scaffold000229-p11330	108.8	A1
382	Bn-Scaffold000215-p78165	108.8	A1
383	Bn-scaff_16342_1-p104963	108.8	A1
384	Bn-A01-p28403438	108.8	A1
385	Bn-A01-p28346931	108.8	A1
386	Bn-A01-p28336382	108.8	A1
387	Bn-A01-p28249918	108.8	A1
388	Bn-A01-p28220430	108.8	A1
389	Bn-A01-p28207450	108.8	A1
390	Bn-A01-p28205769	108.8	A1
391	Bn-Scaffold000656-p3142	109.4	A1
392	Bn-A01-p28577026	109.4	A1
393	Bn-A01-p28426820	109.4	A1
394	Bn-A01-p25562652	109.4	A1
395	Bn-A01-p25517270	109.4	A1
396	Bn-A01-p25480397	109.4	A1
397	Bn-A01-p25480187	109.4	A1
398	Bn-A01-p25453874	109.4	A1
399	Bn-A01-p25279161	109.4	A1
400	Bn-A01-p25260589	109.4	A1
401	Bn-A01-p25260327	109.4	A1
402	Bn-A01-p25259292	109.4	A1
403	Bn-A01-p25258657	109.4	A1
404	Bn-A01-p25070443	109.4	A1
405	Bn-A01-p25061137	109.4	A1
406	At3g02420a(3)	109.4	A1
407	At3g01060(1)	109.4	A1
408	Bn-A01-p28336754	110.7	A1
409	BJ_VH_0467	110.7	A1
410	Bn-A02-p2480400	0	A2
411	Bn-A02-p2475208	0	A2
412	Bn-A02-p2182742	0	A2
413	Bn-A02-p2536779	1.2	A2
414	Bn-A02-p2535232	1.2	A2
415	UGM0074	2.2	A2
416	At5g08280a(7AJ)	2.2	A2
417	Bn-scaff_15714_1-p2794889	3.7	A2
418	Bn-scaff_15714_1-p2723978	3.7	A2
419	Bn-A02-p2753972	3.7	A2
420	Bn-A02-p2753403	3.7	A2
421	Bn-A02-p2739888	3.7	A2
422	Bn-A02-p2727560	3.7	A2
423	Bn-A02-p1327787	3.7	A2
424	Bn-A02-p1321904	3.7	A2
425	Bn-A02-p1319039	3.7	A2
426	Bn-A02-p1265949	3.7	A2
427	Bn-A02-p1264906	3.7	A2
428	Bn-A02-p1259929	3.7	A2
429	Bn-A02-p1232964	3.7	A2
430	Bn-A02-p1135078	6.8	A2
431	Bn-A02-p1092146	8.1	A2
432	Bn-A02-p1091779	8.1	A2
433	At5g11640(16AJ)	9.9	A2
434	Bn-A02-p2782176	10.3	A2
435	BJ_VH_0682	10.3	A2
436	Bn-A02-p3142416	11.7	A2
437	Bn-A02-p3085246	11.7	A2
438	Bn-A02-p3033620	11.7	A2
439	Bn-A02-p2962298	11.7	A2
440	Bn-A02-p3300731	13.1	A2
441	Bn-A02-p3297592	13.1	A2
442	Bn-A02-p3208275	13.1	A2
443	Bn-A02-p3207085	13.1	A2
444	Bn-A02-p3180162	13.1	A2
445	Bn-A02-p3175610	13.1	A2
446	BJ_VH_0684	13.1	A2
447	Bn-A02-p3427640	14.4	A2
448	Bn-A02-p3422005	14.4	A2
449	Bn-A02-p3398506	14.4	A2
450	Bn-A02-p3711684	17.4	A2
451	Bn-A02-p3728882	17.4	A2
452	Bn-A02-p3718340	17.4	A2
453	Bn-A02-p3716898	17.4	A2
454	At5g15280a(431)	17.4	A2
455	Bn-A02-p3810028	18.7	A2
456	Bn-A02-p3807577	18.7	A2
457	Bn-A02-p3781878	18.7	A2
458	Bn-A02-p3774623	18.7	A2
459	Bn-A02-p3898766	20.1	A2
460	Bn-A02-p4568023	21	A2
461	At5g17300(303)	21.2	A2
462	Bn-A02-p4712683	23.1	A2
463	Bn-A02-p4704233	23.1	A2
464	At5g19510a(254)	23.1	A2
465	BJ_VH_0679	30.8	A2
466	UGM0537	32.3	A2
467	Bn-A02-p5360273	32.8	A2
468	Bn-A02-p5327209	32.8	A2
469	Bn-A02-p5308657	32.8	A2
470	Bn-A02-p5304300	32.8	A2
471	Bn-A02-p5601991	34.6	A2
472	Bn-A02-p5582861	34.6	A2
473	Bn-scaff_17522_1-p1469455	34.6	A2
474	Bn-A02-p5442618	34.6	A2
475	Bn-A02-p5705619	35.8	A2
476	Bn-A02-p5694092	35.8	A2
477	Bn-A02-p5772588	36.9	A2
478	Bn-A02-p5907701	36.9	A2
479	Bn-A02-p5743951	36.9	A2
480	Bn-A02-p5985692	37.7	A2
481	Bn-A02-p5985314	37.7	A2
482	At5g18420b(308)	37.7	A2
483	Bn-A02-p6392450	39.4	A2
484	Bn-A02-p6474102	40	A2
485	Bn-A02-p6473898	40	A2
486	Bn-A02-p6871477	42.5	A2
487	Bn-A02-p6839427	42.5	A2
488	Bn-A02-p6820464	42.5	A2
489	Bn-A02-p6816262	42.5	A2
490	Bn-A02-p6794013	42.5	A2
491	Bn-A02-p6770000	42.5	A2
492	Bn-A02-p6658392	42.5	A2
493	Bn-Scaffold009013-p209	42.5	A2
494	Bn-scaff_16804_1-p64080	42.5	A2
495	Bn-A02-p6816192	42.5	A2
496	Bn-A02-p6764001	42.5	A2
497	Bn-A02-p6751605	42.5	A2
498	Bn-A02-p6692347	42.5	A2
499	Bn-A02-p6627382	42.5	A2
500	Bn-A02-p6584506	42.5	A2
501	Bn-A02-p6570881	42.5	A2
502	BJ_VH_0626	42.5	A2
503	Bn-A02-p7207945	43.7	A2
504	Bn-A02-p7138093	43.7	A2
505	Bn-A02-p7104549	43.7	A2
506	Bn-A02-p7056194	43.7	A2
507	Bn-A02-p7324958	44.9	A2
508	Bn-A02-p7363071	44.9	A2
509	Bn-A02-p7396400	46.7	A2
510	Bn-A02-p7396082	46.7	A2
511	Bn-A02-p7534591	48.4	A2
512	Bn-A02-p7595911	48.4	A2
513	Bn-A02-p7589454	48.4	A2
514	Bn-A02-p7575736	48.4	A2
515	BJ_VH_0628	48.4	A2
516	Bn-A02-p7784914	50.1	A2
517	Bn-A02-p7775332	50.1	A2
518	Bn-A02-p7753579	50.1	A2
519	Bn-A02-p7750368	50.1	A2
520	Bn-A02-p8176181	51.5	A2
521	Bn-A02-p8169665	51.5	A2
522	Bn-A02-p8336294	53	A2
523	Bn-A02-p8335312	53	A2
524	Bn-A02-p8324359	53	A2
525	Bn-A02-p8323616	53	A2
526	Bn-A02-p8273655	53	A2
527	Bn-A02-p8264334	53	A2
528	Bn-A02-p8250856	53	A2
529	Bn-A02-p8249838	53	A2
530	Bn-A02-p8243789	53	A2
531	Bn-A02-p8235110	53	A2
532	Bn-A02-p8234978	53	A2
533	Bn-A02-p8234333	53	A2
534	Bn-A02-p8204490	53	A2
535	Bn-A02-p8200381	53	A2
536	Bn-A02-p8199891	53	A2
537	Bn-A02-p8191099	53	A2
538	Bn-A02-p8190375	53	A2
539	Bn-A02-p8179492	53	A2
540	Bn-A02-p8413531	54.4	A2
541	Bn-A02-p8412911	54.4	A2
542	Bn-A02-p8396864	54.4	A2
543	At5g52980(82LP)	55.8	A2
544	Bn-A02-p8575325	57.2	A2
545	Bn-A02-p8571577	57.2	A2
546	Bn-A02-p8571485	57.2	A2
547	Bn-A02-p8570729	57.2	A2
548	Bn-A02-p8567245	57.2	A2
549	Bn-A02-p8561027	57.2	A2
550	Bn-A02-p8560119	57.2	A2
551	Bn-A02-p8549867	57.2	A2
552	BJ_VH_0700	58	A2
553	At1g65440(261)	60.7	A2
554	At1g67170b(1C33)	65.4	A2
555	BJ_VH_0668	65.6	A2
556	Bn-A02-p11415015	69.7	A2
557	Bn-A02-p11284285	69.7	A2
558	Bn-scaff_20979_1-p83011	71.3	A2
559	Bn-A02-p11521800	71.3	A2
560	UGM0060	72.3	A2
561	Bn-A02-p12169776	73.9	A2
562	Bn-scaff_18702_1-p185073	74.8	A2
563	Bn-A02-p11909870	74.8	A2
564	Bn-A02-p11906704	74.8	A2
565	Bn-A02-p11896538	74.8	A2
566	Bn-A02-p11863681	74.8	A2
567	Bn-A02-p11863349	74.8	A2
568	Bn-A02-p11859430	74.8	A2
569	Bn-A02-p11849571	74.8	A2
570	Bn-A02-p11842725	74.8	A2
571	Bn-A02-p11793499	74.8	A2
572	BJ_VH_0656	74.8	A2
573	Bn-A02-p12336037	76.4	A2
574	Bn-A03-p31160337	76.4	A2
575	Bn-A02-p12972954	76.4	A2
576	Bn-A02-p12962845	76.4	A2
577	Bn-A02-p12943042	76.4	A2
578	Bn-A02-p12848961	76.4	A2
579	Bn-A02-p12822311	76.4	A2
580	Bn-A02-p12632166	76.4	A2
581	Bn-A02-p12628141	76.4	A2
582	Bn-A02-p12627047	76.4	A2
583	Bn-A02-p12581342	76.4	A2
584	Bn-A02-p12554865	76.4	A2
585	Bn-A02-p12534375	76.4	A2
586	Bn-A02-p12516859	76.4	A2
587	Bn-A02-p12512533	76.4	A2
588	Bn-A02-p12512328	76.4	A2
589	Bn-A02-p12512160	76.4	A2
590	Bn-A02-p12508852	76.4	A2
591	Bn-A02-p12443767	76.4	A2
592	Bn-A02-p12363140	76.4	A2
593	Bn-A02-p12297473	76.4	A2
594	Bn-A02-p12295682	76.4	A2
595	Bn-A02-p12295281	76.4	A2
596	Bn-A02-p12292768	76.4	A2
597	UGM0092	76.4	A2
598	At1g72380a(102)	76.4	A2
599	Bn-Scaffold010908-p102	76.4	A2
600	Bn-A02-p12822315	76.4	A2
601	Bn-A02-p13153436	76.8	A2
602	At4g09580(178)	77.2	A2
603	UGM0053	78.4	A2
604	Bn-A02-p13999424	79.4	A2
605	Bn-A02-p13972998	79.4	A2
606	Bn-A02-p13958436	79.4	A2
607	Bn-A02-p13822105	79.4	A2
608	Bn-A02-p13798655	79.4	A2
609	Bn-A02-p13794668	79.4	A2
610	Bn-A02-p13782884	79.4	A2
611	Bn-A02-p13626431	79.4	A2
612	Bn-A02-p13625461	79.4	A2
613	Bn-A02-p14287347	80.4	A2
614	Bn-Scaffold000262-p33927	81.6	A2
615	Bn-Scaffold000262-p28668	81.6	A2
616	Bn-Scaffold000262-p25395	81.6	A2
617	Bn-scaff_18675_1-p955936	81.6	A2
618	Bn-A02-p14736669	81.6	A2
619	Bn-A02-p14653729	81.6	A2
620	Bn-A02-p14605944	81.6	A2
621	Bn-A02-p14500945	81.6	A2
622	At1g78810(166)	83.3	A2
623	Bn-A02-p15184172	83.3	A2
624	Bn-A02-p15637932	84.2	A2
625	BJ_VH_0652	84.2	A2
626	Bn-Scaffold000111-p405922	85.5	A2
627	Bn-Scaffold000103-p494957	85.5	A2
628	Bn-scaff_22749_1-p558264	85.5	A2
629	Bn-scaff_18199_1-p524720	85.5	A2
630	Bn-scaff_16328_1-p990235	85.5	A2
631	Bn-A05-p9116236	85.5	A2
632	Bn-A05-p9080340	85.5	A2
633	Bn-A05-p9079762	85.5	A2
634	Bn-A05-p9078313	85.5	A2
635	Bn-A05-p9058906	85.5	A2
636	Bn-A05-p9051665	85.5	A2
637	Bn-A02-p18310675	85.5	A2
638	Bn-A02-p16571709	85.5	A2
639	Bn-A02-p16209439	85.5	A2
640	Bn-A02-p15898839	85.5	A2
641	Bn-A02-p15870327	85.5	A2
642	At4g11790a(13SJ)	85.5	A2
643	At1g65840(258)	87.2	A2
644	Bn-scaff_17289_1-p460845	88.5	A2
645	Bn-A02-p19674831	88.5	A2
646	Bn-A02-p19662482	88.5	A2
647	Bn-A02-p19619823	88.5	A2
648	Bn-A02-p19451380	88.5	A2
649	Bn-A02-p19385896	88.5	A2
650	Bn-A02-p19375860	88.5	A2
651	Bn-A02-p19299455	88.5	A2
652	Bn-A02-p19299222	88.5	A2
653	Bn-A02-p19260818	88.5	A2
654	Bn-A02-p19209964	88.5	A2
655	Bn-A02-p19207431	88.5	A2
656	Bn-A02-p19201685	88.5	A2
657	Bn-A02-p19190669	88.5	A2
658	Bn-A02-p19175402	88.5	A2
659	Bn-A02-p19049506	88.5	A2
660	Bn-A02-p18989840	88.5	A2
661	Bn-A02-p18985754	88.5	A2
662	Bn-A02-p18979982	88.5	A2
663	Bn-A02-p18974322	88.5	A2
664	Bn-A02-p18966918	88.5	A2
665	Bn-A02-p18949958	88.5	A2
666	Bn-A02-p19049989	88.5	A2
667	Bn-A02-p19003944	88.5	A2
668	BJ_VH_0696	88.5	A2
669	Bn-A02-p19630208	88.5	A2
670	Bn-scaff_18360_1-p570258	90.5	A2
671	Bn-A08-p1584455	90.5	A2
672	Bn-A02-p21263855	90.5	A2
673	Bn-A02-p21207148	90.5	A2
674	Bn-A08-p1584454	90.5	A2
675	At2g01640(91)	92.3	A2
676	Bn-scaff_15712_6-p470462	94.4	A2
677	Bn-scaff_15712_6-p623654	94.9	A2
678	Bn-A02-p20396880	94.9	A2
679	Bn-A02-p20242753	94.9	A2
680	Bn-A02-p20203160	96.4	A2
681	Bn-A02-p20200723	96.4	A2
682	Bn-A02-p20159139	96.4	A2
683	Bn-A02-p20157985	96.4	A2
684	Bn-A02-p19892839	96.4	A2
685	Bn-A02-p19875345	96.4	A2
686	Bn-A02-p19874478	96.4	A2
687	BJ_VH_0623	96.4	A2
688	UGM0428b	97.4	A2
689	Bn-A02-p22365337	97.7	A2
690	Bn-A02-p22357265	97.7	A2
691	Bn-A02-p22296426	97.7	A2
692	Bn-Scaffold000270-p33166	97.7	A2
693	Bn-Scaffold000270-p11524	97.7	A2
694	Bn-A02-p22811512	97.7	A2
695	Bn-A02-p22798107	97.7	A2
696	Bn-A02-p22787085	97.7	A2
697	Bn-A02-p22757902	97.7	A2
698	Bn-A02-p22460758	97.7	A2
699	Bn-A02-p22433753	97.7	A2
700	Bn-A02-p21930156	100.9	A2
701	Bn-A02-p21648504	100.9	A2
702	Bn-scaff_17109_1-p1044350	102.7	A2
703	Bn-A02-p23792703	102.7	A2
704	Bn-A02-p23757876	102.7	A2
705	Bn-A02-p23669898	102.7	A2
706	Bn-A02-p23509986	102.7	A2
707	Bn-A02-p23477968	102.7	A2
708	Bn-A02-p23474309	102.7	A2
709	Bn-A02-p23473807	102.7	A2
710	Bn-A02-p23472944	102.7	A2
711	Bn-A02-p23428461	102.7	A2
712	Bn-A02-p23414614	102.7	A2
713	Bn-A02-p23411852	102.7	A2
714	Bn-A02-p21491139	102.7	A2
715	Bn-A02-p21490663	102.7	A2
716	Bn-A02-p23856500	104.5	A2
717	Bn-A02-p23842763	104.5	A2
718	Bn-A02-p23842103	104.5	A2
719	Bn-A02-p23835683	104.5	A2
720	Bn-A02-p23832547	104.5	A2
721	Bn-A02-p23826324	104.5	A2
722	Bn-A02-p23819797	104.5	A2
723	Bn-A02-p23819701	104.5	A2
724	Bn-A02-p23836232	104.5	A2
725	Bn-A02-p23824343	104.5	A2
726	UGM0145	107.3	A2
727	Bn-A02-p24178094	107.3	A2
728	Bn-A02-p24317870	109.3	A2
729	Bn-A02-p24268496	109.3	A2
730	At1g71890a(299)	109.3	A2
731	Bn-A02-p24417020	109.3	A2
732	Bn-A02-p24401267	109.3	A2
733	Bn-A02-p24366221	109.3	A2
734	Bn-A02-p24345550	109.3	A2
735	Bn-A02-p24316498	109.3	A2
736	Bn-A02-p24708197	111.2	A2
737	Bn-A02-p24687309	111.2	A2
738	Bn-A02-p24552476	111.2	A2
739	Bn-A02-p24543172	111.2	A2
740	Bn-A02-p24508488	111.2	A2
741	At5g27740b(5C30)	111.2	A2
742	Bn-A02-p24559792	111.2	A2
743	Bn-A02-p24505252	111.2	A2
744	Bn-A02-p25079431	113.7	A2
745	At5g25265a(146)	113.7	A2
746	Bn-A02-p25081916	113.7	A2
747	Bn-A02-p24928311	113.7	A2
748	Bn-A02-p24912792	113.7	A2
749	Bn-A02-p24909771	113.7	A2
750	Bn-A02-p25100451	113.7	A2
751	Bn-A02-p24945785	113.7	A2
752	Bn-A02-p25081911	113.7	A2
753	Bn-A02-p24971607	113.7	A2
754	Bn-A02-p25334271	116	A2
755	Bn-A02-p25218817	116	A2
756	Bn-scaff_17721_1-p221100	116	A2
757	Bn-A02-p25367886	116	A2
758	Bn-A02-p25334266	116	A2
759	Bn-A02-p25332661	116	A2
760	Bn-A02-p25205468	116	A2
761	Bn-A02-p25181474	116	A2
762	Bn-A02-p25109769	116	A2
763	Bn-A02-p25572877	118.1	A2
764	Bn-A02-p25463582	118.1	A2
765	Bn-A02-p25457843	118.1	A2
766	Bn-A02-p25446521	118.1	A2
767	Bn-A02-p25436510	118.1	A2
768	Bn-A02-p25389902	118.1	A2
769	Bn-A02-p25485627	118.1	A2
770	Bn-A02-p25484876	118.1	A2
771	Bn-A02-p25465508	118.1	A2
772	Bn-A02-p25454882	118.1	A2
773	Bn-A02-p25448092	118.1	A2
774	Bn-A02-p25401060	118.1	A2
775	Bn-A02-p25400591	118.1	A2
776	Bn-A02-p25497743	118.1	A2
777	Bn-A02-p25488435	118.1	A2
778	Bn-A02-p25457045	118.1	A2
779	Bn-A02-p25445157	118.1	A2
780	Bn-A02-p25454242	118.1	A2
781	Bn-A02-p25402286	118.1	A2
782	Bn-A02-p25652516	120.1	A2
783	Bn-A02-p25636136	120.1	A2
784	Bn-A02-p25632681	120.1	A2
785	Bn-A02-p25631431	120.1	A2
786	Bn-A02-p25630745	120.1	A2
787	Bn-A02-p25626500	120.1	A2
788	Bn-A02-p25625846	120.1	A2
789	Bn-A02-p25625124	120.1	A2
790	Bn-A02-p25615285	120.1	A2
791	Bn-A02-p25746504	121.9	A2
792	Bn-A02-p25739024	121.9	A2
793	Bn-scaff_17177_1-p462784	121.9	A2
794	Bn-A02-p25741878	121.9	A2
795	Bn-A02-p25844300	123.7	A2
796	Bn-A02-p25842875	123.7	A2
797	Bn-A02-p25795588	123.7	A2
798	BJ_VH_0378	125.5	A2
799	Bn-A02-p26013503	127.3	A2
800	Bn-scaff_17177_1-p248427	128.3	A2
801	Bn-scaff_17177_1-p280119	128.3	A2
802	Bn-A02-p26154951	131.5	A2
803	Bn-A02-p26154897	131.5	A2
804	Bn-A02-p26435743	134	A2
805	Bn-A02-p26431587	134	A2
806	Bn-A02-p26421790	134	A2
807	Bn-A02-p26398002	134	A2
808	UGM0618	134	A2
809	Bn-A02-p27109424	134.7	A2
810	Bn-A02-p27834072	134.7	A2
811	Bn-A02-p27755843	134.7	A2
812	Bn-A02-p27714758	134.7	A2
813	Bn-A02-p27414794	134.7	A2
814	Bn-A02-p27408435	134.7	A2
815	Bn-A02-p27405658	134.7	A2
816	Bn-A02-p27403121	134.7	A2
817	Bn-A02-p27171199	134.7	A2
818	Bn-A02-p26567426	134.7	A2
819	At5g63520(97LP)	134.7	A2
820	Bn-A02-p27111963	134.7	A2
821	Bn-A02-p27110006	134.7	A2
822	Bn-A02-p27109858	134.7	A2
823	Bn-A02-p27109713	134.7	A2
824	Bn-scaff_16139_1-p655325	134.7	A2
825	Bn-A02-p27833071	134.7	A2
826	Bn-A02-p27702997	134.7	A2
827	Bn-A02-p27651489	134.7	A2
828	Bn-A02-p27490396	134.7	A2
829	Bn-A02-p27420743	134.7	A2
830	Bn-A02-p27399448	134.7	A2
831	Bn-A02-p27262588	134.7	A2
832	Bn-A02-p27245861	134.7	A2
833	Bn-A02-p27158781	134.7	A2
834	Bn-A02-p27055872	134.7	A2
835	Bn-A02-p27055844	134.7	A2
836	Bn-A02-p27052532	134.7	A2
837	Bn-A02-p27043712	134.7	A2
838	Bn-A02-p27022909	134.7	A2
839	Bn-A02-p26987864	134.7	A2
840	Bn-A02-p26571107	134.7	A2
841	Bn-A02-p26547428	134.7	A2
842	Bn-A02-p27514432	134.7	A2
843	At5g65220(99LP)	135.3	A2
844	Bn-A03-p1719791	0	A3
845	Bn-A03-p1698016	1.3	A3
846	At5g06240b(5C2)	2.3	A3
847	Bn-A03-p1951453	4.6	A3
848	Bn-A03-p1922712	4.6	A3
849	Bn-A03-p1831525	4.6	A3
850	BJ_VH_0745	7.9	A3
851	Bn-A03-p2100226	7.9	A3
852	Bn-A03-p2171944	9.9	A3
853	Bn-A03-p2159699	9.9	A3
854	Bn-A03-p2737116	14.6	A3
855	At5g16520(360)	19.1	A3
856	BJ_VH_0747	19.1	A3
857	At5g17270b(217-2)	19.8	A3
858	At5g18110(307)	20.4	A3
859	Bn-A03-p3698620	23.6	A3
860	Bn-A03-p3877572	23.8	A3
861	Bn-A03-p3877500	23.8	A3
862	Bn-A03-p3851195	23.8	A3
863	Bn-A03-p3823071	23.8	A3
864	Bn-A03-p3819549	23.8	A3
865	Bn-A03-p3808441	23.8	A3
866	Bn-A03-p3796557	23.8	A3
867	Bn-A03-p3795523	23.8	A3
868	Bn-A03-p3795299	23.8	A3
869	Bn-scaff_21778_1-p1942	24.5	A3
870	Bn-A03-p4092312	24.5	A3
871	Bn-A03-p4036196	24.5	A3
872	Bn-A03-p3969278	24.5	A3
873	At5g20180b(264)	24.5	A3
874	Bn-A03-p4196989	25.2	A3
875	Bn-A03-p4167644	25.2	A3
876	Bn-A03-p4153697	25.2	A3
877	Bn-A03-p4205159	26	A3
878	Bn-A03-p4295145	26.9	A3
879	Bn-A03-p4423604	27.8	A3
880	Bn-A03-p4437907	27.8	A3
881	Bn-A03-p4425566	27.8	A3
882	Bn-A03-p4382093	27.8	A3
883	Bn-A03-p4348997	27.8	A3
884	Bn-A03-p4342338	27.8	A3
885	Bn-A03-p4550270	30	A3
886	At3g46180(197)	31.5	A3
887	Bn-A03-p4798485	31.8	A3
888	Bn-A03-p4783485	31.8	A3
889	Bn-A03-p4799142	31.8	A3
890	Bn-A03-p4879812	33	A3
891	Bn-A03-p5133977	34.3	A3
892	Bn-A03-p5115321	34.3	A3
893	BJ_VH_0148	34.3	A3
894	Bn-A03-p5131371	34.3	A3
895	Bn-A03-p5042719	34.3	A3
896	Bn-A03-p5180655	35.5	A3
897	Bn-A03-p5163056	35.5	A3
898	Bn-A03-p5611940	36.7	A3
899	Bn-A03-p5597551	36.7	A3
900	Bn-A03-p5423318	36.7	A3
901	Bn-A03-p5222291	36.7	A3
902	Bn-A03-p5784532	38	A3
903	Bn-A03-p5814447	38	A3
904	Bn-A03-p5809860	38	A3
905	Bn-A03-p5809786	38	A3
906	Bn-scaff_18322_1-p1516256	39.3	A3
907	Bn-scaff_18322_1-p1180381	39.3	A3
908	Bn-A03-p6484137	39.3	A3
909	Bn-A03-p6384649	39.3	A3
910	Bn-A03-p6358993	39.3	A3
911	Bn-A03-p6286363	39.3	A3
912	Bn-A03-p7186958	45.7	A3
913	Bn-A03-p7178917	45.7	A3
914	Bn-A03-p7177504	45.7	A3
915	Bn-A03-p7177161	45.7	A3
916	Bn-A03-p8403705	46.6	A3
917	Bn-A03-p7838070	46.6	A3
918	At2g31490b(59)	46.6	A3
919	Bn-A03-p7789818	46.6	A3
920	Bn-A03-p7678159	46.6	A3
921	Bn-A03-p8454293	46.6	A3
922	Bn-A03-p8439865	46.6	A3
923	Bn-A03-p8407999	46.6	A3
924	Bn-A03-p8406930	46.6	A3
925	Bn-scaff_19244_1-p843614	46.6	A3
926	Bn-A03-p8480669	46.6	A3
927	Bn-A03-p8398790	46.6	A3
928	Bn-A03-p8395621	46.6	A3
929	Bn-A03-p8333536	46.6	A3
930	Bn-A03-p8329291	46.6	A3
931	Bn-A03-p8206961	46.6	A3
932	Bn-A03-p8171211	46.6	A3
933	Bn-A03-p8170734	46.6	A3
934	Bn-A03-p8169179	46.6	A3
935	Bn-A03-p8148926	46.6	A3
936	Bn-A03-p8084586	46.6	A3
937	Bn-A03-p8075228	46.6	A3
938	Bn-A03-p8070883	46.6	A3
939	Bn-A03-p8043620	46.6	A3
940	Bn-A03-p8039401	46.6	A3
941	Bn-A03-p8022406	46.6	A3
942	Bn-A03-p7974602	46.6	A3
943	Bn-A03-p7966805	46.6	A3
944	Bn-A03-p7965237	46.6	A3
945	Bn-A03-p7964789	46.6	A3
946	Bn-A03-p7964519	46.6	A3
947	Bn-A03-p7964361	46.6	A3
948	Bn-A03-p7963101	46.6	A3
949	Bn-A03-p7949241	46.6	A3
950	Bn-A03-p7946505	46.6	A3
951	Bn-A03-p7940082	46.6	A3
952	Bn-A03-p7920650	46.6	A3
953	Bn-A03-p7919195	46.6	A3
954	Bn-A03-p7642692	46.6	A3
955	Bn-A03-p7641673	46.6	A3
956	Bn-A03-p7631177	46.6	A3
957	Bn-A03-p7631083	46.6	A3
958	Bn-A03-p7629219	46.6	A3
959	Bn-A03-p7627590	46.6	A3
960	Bn-A03-p7618555	46.6	A3
961	Bn-A03-p7572128	46.6	A3
962	Bn-A03-p7572109	46.6	A3
963	Bn-A03-p7421178	46.6	A3
964	Bn-A03-p7420835	46.6	A3
965	Bn-A03-p7319235	46.6	A3
966	Bn-A03-p7295912	46.6	A3
967	Bn-A03-p7281096	46.6	A3
968	UGM0353	46.6	A3
969	Bn-A03-p8654614	49	A3
970	Bn-A03-p8735039	49	A3
971	Bn-A03-p8663803	49	A3
972	Bn-A03-p8631833	49	A3
973	Bn-A03-p8629992	49	A3
974	At2g38880a(356)	49	A3
975	Bn-A03-p9093699	49.8	A3
976	Bn-A03-p8851142	49.8	A3
977	Bn-A03-p8851043	49.8	A3
978	Bn-A03-p8842546	49.8	A3
979	Bn-A03-p8812807	49.8	A3
980	Bn-A03-p8769576	49.8	A3
981	Bn-scaff_23954_1-p817579	49.8	A3
982	Bn-A03-p9485365	50.9	A3
983	Bn-A03-p9480203	50.9	A3
984	Bn-A03-p9439893	50.9	A3
985	Bn-A03-p9641671	52.6	A3
986	Bn-A03-p9638726	52.6	A3
987	Bn-A03-p9638708	52.6	A3
988	Bn-A03-p9651526	52.6	A3
989	Bn-A03-p9637487	52.6	A3
990	Bn-A03-p9626063	52.6	A3
991	Bn-A03-p9618630	52.6	A3
992	Bn-A03-p9615126	52.6	A3
993	Bn-scaff_16002_1-p1916889	53.7	A3
994	Bn-scaff_16002_1-p1766250	53.7	A3
995	Bn-A03-p9819389	53.7	A3
996	Bn-A03-p9819365	53.7	A3
997	Bn-A03-p9818699	53.7	A3
998	Bn-A03-p9758514	53.7	A3
999	Bn-A03-p9751621	53.7	A3
1000	Bn-A03-p9747824	53.7	A3
1001	Bn-A03-p9747710	53.7	A3
1002	Bn-scaff_16002_1-p1666051	54.8	A3
1003	Bn-A03-p9899417	54.8	A3
1004	Bn-A03-p9873384	54.8	A3
1005	Bn-A03-p9873327	54.8	A3
1006	Bn-A03-p9863600	54.8	A3
1007	Bn-A03-p9863553	54.8	A3
1008	Bn-A03-p9863138	54.8	A3
1009	Bn-A03-p9839212	54.8	A3
1010	Bn-A03-p10285809	55.7	A3
1011	Bn-A03-p10248162	55.7	A3
1012	Bn-A03-p10117543	55.7	A3
1013	Bn-A03-p10087723	55.7	A3
1014	Bn-A03-p10027020	55.7	A3
1015	Bn-scaff_16002_1-p1227296	55.7	A3
1016	At2g42780(77)	55.9	A3
1017	Bn-A03-p10600567	56.5	A3
1018	Bn-A03-p10458923	56.5	A3
1019	Bn-A03-p10600103	57.2	A3
1020	Bn-A03-p10565738	57.2	A3
1021	Bn-A03-p10464551	57.2	A3
1022	Bn-A03-p10682159	57.2	A3
1023	Bn-A03-p10676505	57.2	A3
1024	Bn-A03-p10623167	57.2	A3
1025	Bn-A03-p10758970	59	A3
1026	Bn-scaff_22466_1-p170754	59	A3
1027	Bn-scaff_22466_1-p106418	59	A3
1028	Bn-A03-p10969109	59	A3
1029	Bn-A03-p10964511	59	A3
1030	Bn-A03-p10959387	59	A3
1031	Bn-A03-p10912815	59	A3
1032	Bn-A03-p10912453	59	A3
1033	Bn-A03-p10907793	59	A3
1034	Bn-A03-p10900301	59	A3
1035	Bn-A03-p10889554	59	A3
1036	Bn-A03-p10853616	59	A3
1037	Bn-A03-p10802728	59	A3
1038	Bn-A03-p10797405	59	A3
1039	Bn-A03-p10761386	59	A3
1040	UGM0616a	59	A3
1041	At2g45790b(472)	59	A3
1042	Bn-A03-p11143696	59.7	A3
1043	Bn-A03-p11053857	59.7	A3
1044	Bn-A03-p11191805	59.7	A3
1045	Bn-Scaffold000167-p106164	60.8	A3
1046	Bn-Scaffold000167-p105601	60.8	A3
1047	Bn-scaff_22466_1-p846796	60.8	A3
1048	Bn-A03-p11325897	60.8	A3
1049	Bn-A03-p11319901	60.8	A3
1050	Bn-A03-p11319722	60.8	A3
1051	Bn-A03-p11257708	60.8	A3
1052	Bn-A03-p11256664	60.8	A3
1053	Bn-A03-p11232586	60.8	A3
1054	Bn-A03-p11227755	60.8	A3
1055	Bn-scaff_22466_1-p1096295	62.5	A3
1056	Bn-A03-p11444389	62.5	A3
1057	Bn-A03-p11444081	62.5	A3
1058	Bn-A03-p11429520	62.5	A3
1059	Bn-A03-p11423310	62.5	A3
1060	Bn-A03-p11399915	62.5	A3
1061	Bn-scaff_16576_1-p323188	62.5	A3
1062	At2g28520b(401)	64.3	A3
1063	Bn-A03-p12296651	64.9	A3
1064	Bn-A03-p11549288	65.3	A3
1065	At2g26590b(148)	65.3	A3
1066	At2g23090b(44)	65.3	A3
1067	Bn-scaff_17658_1-p25183	65.3	A3
1068	Bn-scaff_16352_1-p17155	65.3	A3
1069	Bn-A03-p11883572	65.3	A3
1070	Bn-A03-p11831815	65.3	A3
1071	Bn-A03-p11798309	65.3	A3
1072	Bn-A03-p11704125	65.3	A3
1073	Bn-A03-p11655749	65.3	A3
1074	Bn-A03-p11617534	65.3	A3
1075	Bn-A03-p11605644	65.3	A3
1076	Bn-A03-p11590315	65.3	A3
1077	Bn-A03-p11546520	65.3	A3
1078	Bn-A03-p11517597	65.3	A3
1079	Bn-A03-p12065947	65.3	A3
1080	UGM0522	65.3	A3
1081	Bn-A03-p12457751	67.7	A3
1082	UGM0050	67.7	A3
1083	At4g09670(181)	67.7	A3
1084	Bn-A03-p13421039	67.7	A3
1085	Bn-A03-p13058729	67.7	A3
1086	Bn-A03-p13050570	67.7	A3
1087	Bn-A03-p13043164	67.7	A3
1088	Bn-A03-p13039000	67.7	A3
1089	Bn-A03-p13032092	67.7	A3
1090	Bn-A03-p13032037	67.7	A3
1091	Bn-A03-p13016324	67.7	A3
1092	Bn-A03-p12973462	67.7	A3
1093	Bn-A03-p12482349	67.7	A3
1094	Bn-A03-p12353370	67.7	A3
1095	Bn-A03-p13572495	68.4	A3
1096	Bn-scaff_19523_1-p425846	69.8	A3
1097	Bn-A03-p13912476	72.2	A3
1098	Bn-A03-p13863828	72.2	A3
1099	Bn-A03-p13853558	72.2	A3
1100	Bn-A03-p13815665	72.2	A3
1101	At4g01897a(5SJ)	72.2	A3
1102	Bn-A03-p14282460	75.4	A3
1103	Bn-scaff_22751_1-p137904	75.7	A3
1104	Bn-A03-p14742926	75.7	A3
1105	Bn-A03-p14736161	75.7	A3
1106	Bn-A03-p14735831	75.7	A3
1107	Bn-A03-p14903814	76.5	A3
1108	Bn-A03-p14852785	76.5	A3
1109	Bn-A03-p14839497	76.5	A3
1110	Bn-A03-p14811653	76.5	A3
1111	Bn-A03-p14811204	76.5	A3
1112	Bn-A03-p15103575	77.2	A3
1113	Bn-A03-p15149454	78.5	A3
1114	Bn-scaff_17521_1-p997498	78.5	A3
1115	Bn-scaff_17521_1-p970336	78.5	A3
1116	Bn-A03-p15435114	78.5	A3
1117	Bn-A03-p15397187	78.5	A3
1118	Bn-A03-p15365259	78.5	A3
1119	Bn-A03-p15363919	78.5	A3
1120	Bn-A03-p15351982	78.5	A3
1121	Bn-A03-p15349925	78.5	A3
1122	Bn-A03-p15347967	78.5	A3
1123	Bn-A03-p15337088	78.5	A3
1124	Bn-A03-p15327921	78.5	A3
1125	Bn-A03-p15326805	78.5	A3
1126	Bn-A03-p15300653	78.5	A3
1127	Bn-A03-p15240992	78.5	A3
1128	Bn-A03-p15240794	78.5	A3
1129	Bn-A03-p15435174	78.5	A3
1130	Bn-A03-p15416728	78.5	A3
1131	Bn-A03-p15266403	78.5	A3
1132	Bn-A03-p15237693	78.5	A3
1133	Bn-A03-p15768536	79.2	A3
1134	Bn-A03-p15748819	79.2	A3
1135	Bn-A03-p15704830	79.2	A3
1136	Bn-A03-p15675871	79.2	A3
1137	Bn-A03-p15624379	79.2	A3
1138	Bn-A03-p15624030	79.2	A3
1139	Bn-A03-p15559809	79.2	A3
1140	Bn-A03-p15548506	79.2	A3
1141	Bn-A03-p15954297	79.9	A3
1142	Bn-A03-p15936354	79.9	A3
1143	Bn-A03-p15906810	79.9	A3
1144	Bn-A03-p15894013	79.9	A3
1145	Bn-A03-p15893952	79.9	A3
1146	Bn-A03-p15892296	79.9	A3
1147	Bn-A03-p15875404	79.9	A3
1148	Bn-A03-p15853765	79.9	A3
1149	Bn-A03-p15852439	79.9	A3
1150	Bn-A03-p15827113	79.9	A3
1151	Bn-A03-p15776756	79.9	A3
1152	Bn-A03-p15960376	80	A3
1153	Bn-A03-p15974991	80.7	A3
1154	At3g10572a(15)	83.3	A3
1155	Bn-scaff_17521_1-p37024	83.6	A3
1156	Bn-A03-p16017186	83.6	A3
1157	Bn-A03-p16103891	85.1	A3
1158	Bn-A03-p16134415	85.6	A3
1159	Bn-A03-p16211692	89.4	A3
1160	Bn-scaff_17298_1-p314572	89.7	A3
1161	Bn-scaff_17298_1-p314544	89.7	A3
1162	Bn-A03-p16303181	90.6	A3
1163	Bn-A03-p16404538	91.5	A3
1164	Bn-A03-p16371467	91.5	A3
1165	Bn-A03-p16444510	93.5	A3
1166	Bn-scaff_17298_1-p795098	93.5	A3
1167	UGM0708a	93.5	A3
1168	Bn-A03-p16611349	94.2	A3
1169	Bn-A03-p16610235	94.2	A3
1170	Bn-A03-p16607714	94.2	A3
1171	Bn-A03-p16769908	95.6	A3
1172	Bn-scaff_17298_1-p1520465	96.5	A3
1173	Bn-A03-p16969084	96.5	A3
1174	Bn-A03-p17184441	98	A3
1175	Bn-A03-p17182494	98	A3
1176	At2g34050b(160)	98.9	A3
1177	Bn-A03-p17921239	99.2	A3
1178	Bn-A03-p17986611	100.4	A3
1179	Bn-A03-p17985410	100.4	A3
1180	Bn-A03-p18183550	102.2	A3
1181	At3g21400(31)	103	A3
1182	Bn-A03-p18768321	103	A3
1183	Bn-A03-p18762453	103	A3
1184	Bn-A03-p18744023	103	A3
1185	Bn-A03-p18766028	103	A3
1186	Bn-A03-p18762984	103	A3
1187	Bn-A03-p18762440	103	A3
1188	Bn-A03-p18752710	103	A3
1189	Bn-A03-p18750371	103	A3
1190	Bn-A03-p18749952	103	A3
1191	Bn-A03-p18749943	103	A3
1192	Bn-A03-p18746881	103	A3
1193	Bn-A03-p18746612	103	A3
1194	Bn-A03-p18746523	103	A3
1195	Bn-A03-p18744159	103	A3
1196	Bn-A03-p18706654	103	A3
1197	Bn-A03-p18692928	103	A3
1198	Bn-A03-p18606297	103	A3
1199	Bn-A03-p18570046	103	A3
1200	Bn-A03-p18471820	103	A3
1201	Bn-A03-p18461778	103	A3
1202	Bn-A03-p18461597	103	A3
1203	Bn-A03-p18455932	103	A3
1204	Bn-A03-p18405869	103	A3
1205	Bn-A03-p18208425	103	A3
1206	Bn-A03-p18753036	103	A3
1207	Bn-A03-p18745119	103	A3
1208	Bn-A03-p18899284	104.3	A3
1209	Bn-A03-p18899251	104.3	A3
1210	Bn-A03-p18830716	104.3	A3
1211	Bn-A03-p18828645	104.3	A3
1212	Bn-A03-p18826478	104.3	A3
1213	Bn-A03-p18824580	104.3	A3
1214	Bn-A03-p18819844	104.3	A3
1215	Bn-A03-p18818925	104.3	A3
1216	Bn-A03-p18816507	104.3	A3
1217	Bn-A03-p18776071	104.3	A3
1218	Bn-A03-p18775919	104.3	A3
1219	Bn-A03-p18770982	104.3	A3
1220	Bn-A03-p18770617	104.3	A3
1221	Bn-A03-p18834464	104.3	A3
1222	Bn-A03-p19166062	105.6	A3
1223	Bn-A03-p19094554	105.6	A3
1224	Bn-A03-p19071572	105.6	A3
1225	Bn-A03-p19071304	105.6	A3
1226	Bn-A03-p19066579	105.6	A3
1227	Bn-A03-p19065774	105.6	A3
1228	Bn-A03-p19047537	105.6	A3
1229	Bn-scaff_16092_1-p671925	106.9	A3
1230	Bn-scaff_16092_1-p671871	106.9	A3
1231	Bn-A03-p19333794	106.9	A3
1232	Bn-A03-p19243266	106.9	A3
1233	Bn-A03-p19191616	106.9	A3
1234	At3g54670b(3C17)	108.4	A3
1235	UGM0393	108.9	A3
1236	Bn-A03-p19438796	108.9	A3
1237	Bn-scaff_16141_1-p55687	108.9	A3
1238	Bn-scaff_16092_1-p866917	108.9	A3
1239	Bn-A03-p19564317	108.9	A3
1240	Bn-A03-p19560700	108.9	A3
1241	Bn-A03-p19559007	108.9	A3
1242	Bn-A03-p19442945	108.9	A3
1243	Bn-A03-p19375820	108.9	A3
1244	Bn-A03-p19441620	108.9	A3
1245	Bn-A03-p19798208	110.6	A3
1246	Bn-A03-p19868485	111.6	A3
1247	Bn-A03-p19851089	111.6	A3
1248	Bn-A03-p19832980	111.6	A3
1249	Bn-A03-p19819975	111.6	A3
1250	Bn-A03-p19925593	113.9	A3
1251	Bn-A07-p9429348	114.9	A3
1252	Bn-A03-p20086767	114.9	A3
1253	At2g12400(113)	115	A3
1254	Bn-A03-p20427554	118	A3
1255	Bn-A03-p20417630	118	A3
1256	Bn-A03-p20269025	118	A3
1257	Bn-A03-p20627333	118.9	A3
1258	Bn-A03-p21508594	123.9	A3
1259	BJ_VH_0761	123.9	A3
1260	Bn-A03-p21570061	123.9	A3
1261	Bn-A03-p21205471	124.6	A3
1262	BJ_VH_00015	128.1	A3
1263	At4g39350b(109)	128.1	A3
1264	At4g16060b(109SJ)	128.1	A3
1265	UGM0058	128.1	A3
1266	At4g20150b(73PP)	132.4	A3
1267	At4g23100a(79PP)	135.9	A3
1268	At4g24440(63PP)	137.9	A3
1269	UGM0310	137.9	A3
1270	UGM0152	139.1	A3
1271	Bn-A04-p262404	0	A4
1272	Bn-A04-p24368	0	A4
1273	Bn-A04-p233588	0	A4
1274	Bn-A04-p113641	0	A4
1275	At2g01940(93)	0.3	A4
1276	Bn-A04-p324144	1.2	A4
1277	Bn-A04-p322820	1.2	A4
1278	Bn-A04-p314536	1.2	A4
1279	Bn-A04-p313935	1.2	A4
1280	Bn-A04-p534845	2.1	A4
1281	Bn-A04-p534430	2.1	A4
1282	Bn-A04-p490967	2.1	A4
1283	Bn-A04-p487513	2.1	A4
1284	Bn-A04-p455869	2.1	A4
1285	Bn-A04-p865058	3.1	A4
1286	Bn-A04-p813173	3.1	A4
1287	Bn-A04-p792399	3.1	A4
1288	Bn-A04-p1021879	3.1	A4
1289	Bn-A04-p1018807	3.1	A4
1290	Bn-A04-p1429850	4.1	A4
1291	Bn-A04-p1311567	4.1	A4
1292	Bn-A04-p1311487	4.1	A4
1293	Bn-A04-p1291618	4.1	A4
1294	Bn-A04-p1276308	4.1	A4
1295	Bn-A04-p1244890	4.1	A4
1296	Bn-A04-p1240196	4.1	A4
1297	Bn-A04-p1239789	4.1	A4
1298	Bn-A04-p1231127	4.1	A4
1299	Bn-A04-p1231047	4.1	A4
1300	Bn-A04-p1212589	4.1	A4
1301	Bn-A04-p1159924	4.1	A4
1302	Bn-A04-p1159662	4.1	A4
1303	Bn-A04-p1091727	4.1	A4
1304	Bn-A04-p1048288	4.1	A4
1305	Bn-A04-p1036308	4.1	A4
1306	Bn-A04-p2222852	5.2	A4
1307	Bn-A04-p2218115	5.2	A4
1308	Bn-A04-p2213805	5.2	A4
1309	Bn-A04-p2200043	5.2	A4
1310	Bn-A04-p1777948	5.2	A4
1311	Bn-A04-p1718248	5.2	A4
1312	Bn-A04-p1640389	5.2	A4
1313	Bn-A04-p1590169	5.2	A4
1314	Bn-A04-p1589006	5.2	A4
1315	Bn-A04-p2611718	6.9	A4
1316	Bn-A04-p2562005	6.9	A4
1317	Bn-A04-p2498254	6.9	A4
1318	Bn-A04-p2439163	6.9	A4
1319	Bn-A04-p2342131	6.9	A4
1320	Bn-A04-p2330084	6.9	A4
1321	Bn-A04-p2689124	8.1	A4
1322	Bn-A04-p2666754	8.1	A4
1323	Bn-A04-p2658023	8.1	A4
1324	Bn-A04-p2657695	8.1	A4
1325	Bn-A04-p2648823	8.1	A4
1326	Bn-A04-p2765547	10.4	A4
1327	Bn-A04-p2763423	10.4	A4
1328	Bn-A04-p2762891	10.4	A4
1329	Bn-A04-p2761067	10.4	A4
1330	Bn-A04-p2760477	10.4	A4
1331	Bn-A04-p2753796	10.4	A4
1332	Bn-A04-p2751097	10.4	A4
1333	At3g55440b(3C18)	11.2	A4
1334	Bn-A04-p3021710	12.6	A4
1335	Bn-A04-p2957984	12.6	A4
1336	Bn-A04-p2957928	12.6	A4
1337	Bn-A04-p2948936	12.6	A4
1338	Bn-A04-p2947993	12.6	A4
1339	Bn-A04-p2932086	12.6	A4
1340	Bn-A04-p2923396	12.6	A4
1341	Bn-A04-p2921832	12.6	A4
1342	Bn-A04-p2921313	12.6	A4
1343	Bn-A04-p2914409	12.6	A4
1344	Bn-A04-p2913939	12.6	A4
1345	Bn-A04-p2903530	12.6	A4
1346	Bn-A04-p2893053	12.6	A4
1347	Bn-A04-p2892722	12.6	A4
1348	Bn-A04-p2892557	12.6	A4
1349	Bn-A04-p2841433	12.6	A4
1350	Bn-A04-p3379410	15.3	A4
1351	Bn-A04-p3357700	15.3	A4
1352	Bn-A04-p3357519	15.3	A4
1353	Bn-A04-p3294004	15.3	A4
1354	Bn-A04-p3283282	15.3	A4
1355	Bn-A04-p3274507	15.3	A4
1356	Bn-A04-p3273187	15.3	A4
1357	Bn-A04-p3262432	15.3	A4
1358	Bn-A04-p3190463	15.3	A4
1359	Bn-A04-p3573078	17.3	A4
1360	Bn-A04-p3572777	17.3	A4
1361	Bn-A04-p3572717	17.3	A4
1362	Bn-A04-p3571259	17.3	A4
1363	Bn-A04-p3563096	17.3	A4
1364	Bn-A04-p3551969	17.3	A4
1365	BJ_VH_0785	17.3	A4
1366	Bn-A06-p5305781	19.8	A4
1367	Bn-A04-p3875034	19.8	A4
1368	Bn-A04-p3757486	19.8	A4
1369	Bn-A04-p3690435	19.8	A4
1370	Bn-A04-p3628682	19.8	A4
1371	Bn-Scaffold002687-p134	21.1	A4
1372	Bn-A06-p5427889	21.1	A4
1373	Bn-A06-p5344950	21.1	A4
1374	Bn-A06-p5340584	21.1	A4
1375	Bn-A06-p5339433	21.1	A4
1376	Bn-A06-p5335605	21.1	A4
1377	Bn-A06-p5333348	21.1	A4
1378	Bn-A06-p5333246	21.1	A4
1379	Bn-A06-p5325547	21.1	A4
1380	Bn-A06-p5321651	21.1	A4
1381	Bn-A06-p5320572	21.1	A4
1382	Bn-A06-p5315140	21.1	A4
1383	Bn-A06-p5315085	21.1	A4
1384	Bn-A06-p5314603	21.1	A4
1385	Bn-A06-p5311852	21.1	A4
1386	Bn-A06-p5310579	21.1	A4
1387	Bn-A06-p5310521	21.1	A4
1388	Bn-A06-p5310499	21.1	A4
1389	Bn-A06-p5306445	21.1	A4
1390	Bn-A06-p5305727	21.1	A4
1391	Bn-A06-p5301714	21.1	A4
1392	Bn-A06-p5300943	21.1	A4
1393	Bn-A06-p5299890	21.1	A4
1394	Bn-A06-p5285976	21.1	A4
1395	Bn-A06-p5284260	21.1	A4
1396	Bn-A06-p5280225	21.1	A4
1397	Bn-A06-p5280041	21.1	A4
1398	Bn-A06-p5279490	21.1	A4
1399	Bn-A06-p5278752	21.1	A4
1400	Bn-A06-p5277548	21.1	A4
1401	Bn-A06-p5276751	21.1	A4
1402	Bn-A06-p5276713	21.1	A4
1403	Bn-A06-p5276641	21.1	A4
1404	Bn-A06-p5276251	21.1	A4
1405	Bn-A06-p5276150	21.1	A4
1406	Bn-A06-p5275803	21.1	A4
1407	Bn-A06-p5274160	21.1	A4
1408	Bn-A06-p5260549	21.1	A4
1409	Bn-A06-p5246637	21.1	A4
1410	Bn-A06-p5236645	21.1	A4
1411	Bn-A06-p5236283	21.1	A4
1412	Bn-A06-p5236102	21.1	A4
1413	Bn-A06-p5236016	21.1	A4
1414	Bn-A06-p5235889	21.1	A4
1415	Bn-A06-p5235813	21.1	A4
1416	Bn-A06-p5233226	21.1	A4
1417	Bn-A06-p5233115	21.1	A4
1418	Bn-A06-p5232937	21.1	A4
1419	Bn-A06-p5232488	21.1	A4
1420	Bn-A06-p5232462	21.1	A4
1421	Bn-A06-p5227365	21.1	A4
1422	Bn-A06-p5227178	21.1	A4
1423	Bn-A06-p5226816	21.1	A4
1424	Bn-A06-p5217195	21.1	A4
1425	Bn-A06-p5201102	21.1	A4
1426	Bn-A06-p5197898	21.1	A4
1427	Bn-A06-p5197572	21.1	A4
1428	Bn-A06-p5192434	21.1	A4
1429	Bn-A06-p5190514	21.1	A4
1430	Bn-A06-p5190418	21.1	A4
1431	Bn-A06-p5188627	21.1	A4
1432	Bn-A06-p5188207	21.1	A4
1433	Bn-A06-p5187939	21.1	A4
1434	Bn-A06-p5184830	21.1	A4
1435	Bn-A06-p5183425	21.1	A4
1436	Bn-A06-p5182315	21.1	A4
1437	Bn-A06-p5182253	21.1	A4
1438	Bn-A06-p5182164	21.1	A4
1439	Bn-A06-p5179267	21.1	A4
1440	Bn-A04-p4418715	21.1	A4
1441	Bn-A04-p4418670	21.1	A4
1442	Bn-A04-p4410196	21.1	A4
1443	Bn-A04-p4410144	21.1	A4
1444	Bn-A04-p4410113	21.1	A4
1445	Bn-A04-p4409752	21.1	A4
1446	Bn-A04-p4409463	21.1	A4
1447	Bn-A04-p4409348	21.1	A4
1448	Bn-A04-p4392113	21.1	A4
1449	Bn-A04-p4350555	21.1	A4
1450	Bn-A04-p4350372	21.1	A4
1451	Bn-A04-p4349715	21.1	A4
1452	Bn-A04-p4330419	21.1	A4
1453	Bn-A04-p4265606	21.1	A4
1454	Bn-A04-p4210431	21.1	A4
1455	Bn-A04-p4207198	21.1	A4
1456	Bn-A04-p4204775	21.1	A4
1457	Bn-A04-p4204119	21.1	A4
1458	Bn-A04-p4203564	21.1	A4
1459	Bn-A04-p3990611	21.1	A4
1460	Bn-A04-p3934671	21.1	A4
1461	Bn-A01-p11639917	21.1	A4
1462	Bn-A01-p11639506	21.1	A4
1463	Bn-A04-p4736023	21.6	A4
1464	Bn-Scaffold001080-p1208	23.2	A4
1465	Bn-Scaffold000104-p202019	23.2	A4
1466	Bn-Scaffold000104-p199071	23.2	A4
1467	Bn-Scaffold000104-p193967	23.2	A4
1468	Bn-Scaffold000104-p136281	23.2	A4
1469	Bn-A04-p6053997	23.2	A4
1470	Bn-A04-p6042013	23.2	A4
1471	Bn-A04-p6027878	23.2	A4
1472	Bn-A04-p5938245	23.2	A4
1473	Bn-A04-p5853514	23.2	A4
1474	Bn-A04-p5183306	23.2	A4
1475	Bn-A04-p5137321	23.2	A4
1476	Bn-A04-p4932716	23.2	A4
1477	Bn-A04-p5873190	23.2	A4
1478	At5g40670a(123)	23.4	A4
1479	Bn-scaff_16394_1-p1154996	24.4	A4
1480	Bn-A04-p6341516	24.4	A4
1481	Bn-A04-p6264043	24.4	A4
1482	Bn-Scaffold000281-p4606	26.4	A4
1483	Bn-scaff_18817_1-p31981	26.4	A4
1484	Bn-A04-p7212436	26.4	A4
1485	Bn-A04-p7113584	26.4	A4
1486	Bn-A04-p6958157	26.4	A4
1487	Bn-A04-p6929056	26.4	A4
1488	Bn-A04-p6719949	26.4	A4
1489	BJ_VH_0795	26.4	A4
1490	Bn-A04-p7541325	29.2	A4
1491	Bn-A04-p7540834	29.2	A4
1492	Bn-A04-p7503042	29.2	A4
1493	Bn-A04-p7488675	29.2	A4
1494	Bn-A04-p7482491	29.2	A4
1495	Bn-A04-p7471870	29.2	A4
1496	Bn-A04-p7450678	29.2	A4
1497	Bn-Scaffold005956-p293	30.2	A4
1498	At5g40390(120)	30.2	A4
1499	Bn-A04-p7770904	30.2	A4
1500	Bn-A04-p7760488	30.2	A4
1501	Bn-A04-p7760541	30.2	A4
1502	Bn-A04-p7797300	31.2	A4
1503	Bn-A04-p7857679	31.2	A4
1504	Bn-A04-p7914869	31.2	A4
1505	Bn-A04-p7808804	31.2	A4
1506	Bn-A04-p8287906	32.3	A4
1507	Bn-A04-p8116942	32.3	A4
1508	Bn-A04-p8009543	32.3	A4
1509	Bn-A04-p7965197	32.3	A4
1510	Bn-A04-p7931854	32.3	A4
1511	Bn-Scaffold000520-p2756	32.3	A4
1512	Bn-A04-p8287776	32.3	A4
1513	Bn-A04-p8017096	32.3	A4
1514	Bn-A04-p8004085	32.3	A4
1515	Bn-A04-p7990273	32.3	A4
1516	Bn-A04-p7984004	32.3	A4
1517	Bn-A04-p8208799	32.3	A4
1518	BJ_VH_0789	32.3	A4
1519	Bn-A04-p8299391	33.3	A4
1520	Bn-A04-p8310328	33.3	A4
1521	Bn-A04-p8348806	34.2	A4
1522	Bn-A04-p8345666	34.2	A4
1523	Bn-scaff_16721_1-p1504805	37.6	A4
1524	Bn-A04-p9119079	37.6	A4
1525	Bn-A04-p9114826	37.6	A4
1526	Bn-A04-p9107147	37.6	A4
1527	Bn-A04-p9088043	37.6	A4
1528	Bn-A04-p8782104	37.6	A4
1529	Bn-A04-p8773286	37.6	A4
1530	At5g41940(129)	37.6	A4
1531	Bn-A04-p9232024	38.4	A4
1532	Bn-A04-p9296314	39.3	A4
1533	Bn-A04-p9422027	40.8	A4
1534	Bn-A04-p9392577	40.8	A4
1535	Bn-A04-p9870167	41.4	A4
1536	Bn-A04-p9868258	41.4	A4
1537	Bn-A04-p9866201	41.4	A4
1538	Bn-A04-p9865712	41.4	A4
1539	Bn-A04-p9865629	41.4	A4
1540	Bn-A04-p9864983	41.4	A4
1541	Bn-A04-p9864811	41.4	A4
1542	Bn-A04-p9863329	41.4	A4
1543	Bn-A04-p9861037	41.4	A4
1544	Bn-A04-p9847875	41.4	A4
1545	Bn-A04-p9830766	41.4	A4
1546	Bn-A04-p9716870	41.4	A4
1547	Bn-A04-p9675790	41.4	A4
1548	Bn-A04-p9639648	41.4	A4
1549	Bn-A04-p9623913	41.4	A4
1550	Bn-A04-p9543969	41.4	A4
1551	Bn-A04-p9522781	41.4	A4
1552	Bn-A04-p9511386	41.4	A4
1553	Bn-A04-p9508676	41.4	A4
1554	At2g22640(137)	41.4	A4
1555	Bn-A04-p10372116	41.4	A4
1556	Bn-A04-p11018682	44.5	A4
1557	Bn-A04-p11197707	44.5	A4
1558	Bn-A04-p11197346	44.5	A4
1559	Bn-A04-p11191754	44.5	A4
1560	Bn-A04-p11164883	44.5	A4
1561	Bn-A04-p11017537	44.5	A4
1562	At2g24765a(2C9)	44.5	A4
1563	Bn-A04-p11509775	45.1	A4
1564	Bn-A04-p11503303	45.1	A4
1565	Bn-A04-p11420466	45.1	A4
1566	Bn-A04-p11243983	45.1	A4
1567	UGM0134a	45.1	A4
1568	Bn-A04-p12243311	47.6	A4
1569	BJ_VH_0419	47.6	A4
1570	At2g28880b(2C15)	49.6	A4
1571	Bn-A04-p13096878	51.6	A4
1572	Bn-A04-p13091624	51.6	A4
1573	At2g30130(179)	53.8	A4
1574	Bn-A04-p13372886	53.8	A4
1575	Bn-A04-p13370433	53.8	A4
1576	Bn-scaff_16517_1-p105105	55.3	A4
1577	Bn-A04-p13705760	55.3	A4
1578	Bn-A04-p13705636	55.3	A4
1579	Bn-A04-p13705548	55.3	A4
1580	Bn-scaff_16517_1-p561851	57.4	A4
1581	Bn-A04-p14020855	57.4	A4
1582	Bn-A04-p14018867	57.4	A4
1583	Bn-A04-p13856134	57.4	A4
1584	Bn-A04-p13767868	57.4	A4
1585	UGM0149	59.6	A4
1586	At2g31490a(59)	59.6	A4
1587	Bn-scaff_16804_2-p157923	59.6	A4
1588	Bn-A04-p14159494	59.6	A4
1589	Bn-A04-p14559897	61.7	A4
1590	Bn-A04-p14483727	61.7	A4
1591	Bn-A04-p14479867	61.7	A4
1592	Bn-A04-p14478925	61.7	A4
1593	Bn-scaff_16240_1-p10163	63.2	A4
1594	Bn-A04-p14917114	63.2	A4
1595	Bn-A04-p14877869	63.2	A4
1596	Bn-A04-p14822521	63.2	A4
1597	Bn-A04-p14807561	63.2	A4
1598	Bn-A04-p14778146	63.2	A4
1599	Bn-A04-p14652223	63.2	A4
1600	Bn-A04-p14582584	63.2	A4
1601	Bn-A04-p14572391	63.2	A4
1602	Bn-A04-p14565883	63.2	A4
1603	BJ_VH_0775	63.2	A4
1604	Bn-scaff_15585_1-p82510	64	A4
1605	Bn-A04-p15030355	65.2	A4
1606	Bn-A04-p15009639	65.9	A4
1607	Bn-A04-p15007146	65.9	A4
1608	Bn-A04-p14999714	65.9	A4
1609	Bn-A04-p15122412	69.1	A4
1610	Bn-A04-p15378781	70.1	A4
1611	Bn-A04-p15377693	70.1	A4
1612	Bn-A04-p15367046	70.1	A4
1613	Bn-A04-p15341169	70.1	A4
1614	Bn-A04-p15310116	70.1	A4
1615	BJ_VH_0778	70.1	A4
1616	Bn-A04-p15485629	71.6	A4
1617	Bn-A04-p15475759	71.6	A4
1618	Bn-A04-p15456188	71.6	A4
1619	Bn-A04-p15441336	71.6	A4
1620	At2g35790(66)	72.2	A4
1621	BJ_VH_1121	75.9	A4
1622	Bn-A04-p16000929	75.9	A4
1623	Bn-A04-p15885427	75.9	A4
1624	Bn-A04-p15877051	75.9	A4
1625	Bn-A04-p15840589	75.9	A4
1626	Bn-scaff_16888_1-p774741	78	A4
1627	Bn-A04-p16131108	78	A4
1628	Bn-A04-p16157904	78	A4
1629	Bn-A04-p16156157	78	A4
1630	Bn-A04-p16137916	78	A4
1631	Bn-A04-p16123695	78	A4
1632	Bn-A04-p16627363	79.9	A4
1633	Bn-A04-p16528107	79.9	A4
1634	Bn-A04-p16313477	79.9	A4
1635	BJ_VH_0774	79.9	A4
1636	Bn-A04-p16711900	81	A4
1637	Bn-A04-p16684288	81	A4
1638	Bn-A04-p16719721	81	A4
1639	Bn-A04-p17106064	84.2	A4
1640	Bn-A04-p17105440	84.2	A4
1641	Bn-A04-p17052071	84.2	A4
1642	UGM0328	84.2	A4
1643	At1g76540b(183)	87.3	A4
1644	Bn-scaff_20270_1-p546450	88.9	A4
1645	Bn-A04-p17623914	88.9	A4
1646	Bn-A04-p17578444	88.9	A4
1647	Bn-A04-p17550209	88.9	A4
1648	Bn-A04-p17613869	88.9	A4
1649	Bn-A04-p17580804	88.9	A4
1650	Bn-A04-p17383739	88.9	A4
1651	Bn-A04-p17425190	88.9	A4
1652	Bn-A04-p17422800	88.9	A4
1653	Bn-A04-p17416243	88.9	A4
1654	Bn-A04-p17401632	88.9	A4
1655	Bn-A04-p17372718	88.9	A4
1656	Bn-A04-p17331915	88.9	A4
1657	Bn-A04-p17322241	88.9	A4
1658	BJ_VH_0768	88.9	A4
1659	At2g40765b(74)	88.9	A4
1660	Bn-A04-p17281577	89.2	A4
1661	At2g40765a(74)	92.1	A4
1662	Bn-A04-p17885659	94.5	A4
1663	Bn-A04-p17864879	94.5	A4
1664	Bn-A04-p18027570	94.5	A4
1665	Bn-A04-p18015189	94.5	A4
1666	Bn-A04-p18012102	94.5	A4
1667	Bn-A04-p18003170	94.5	A4
1668	Bn-A04-p17969838	94.5	A4
1669	Bn-A04-p17864572	94.5	A4
1670	Bn-A04-p17845366	94.5	A4
1671	Bn-A04-p17816796	94.5	A4
1672	Bn-A04-p17814849	94.5	A4
1673	Bn-A04-p17811740	94.5	A4
1674	Bn-A04-p18003813	96	A4
1675	Bn-A04-p17742799	96	A4
1676	Bn-A04-p18090397	98.1	A4
1677	Bn-A04-p18081163	98.1	A4
1678	Bn-A04-p18089854	98.1	A4
1679	Bn-A04-p18087738	98.1	A4
1680	Bn-A04-p18086224	98.1	A4
1681	Bn-A04-p18085734	98.1	A4
1682	Bn-A04-p18075680	98.1	A4
1683	Bn-A04-p18071791	98.1	A4
1684	Bn-A04-p18062365	98.1	A4
1685	Bn-A04-p18038306	98.1	A4
1686	Bn-A04-p18065518	98.1	A4
1687	BJ_VH_1151	98.1	A4
1688	Bn-A04-p18693211	102.8	A4
1689	Bn-A04-p18573606	102.8	A4
1690	Bn-A04-p18487715	102.8	A4
1691	Bn-A04-p18943386	104.5	A4
1692	Bn-scaff_16865_1-p221176	104.5	A4
1693	Bn-A04-p18961456	104.5	A4
1694	Bn-A01-p25429100	104.5	A4
1695	Bn-A01-p25391997	104.5	A4
1696	Bn-A01-p25364218	104.5	A4
1697	Bn-A01-p25363566	104.5	A4
1698	Bn-A01-p25196502	104.5	A4
1699	Bn-A04-p18960154	104.5	A4
1700	Bn-A05-p23782123	0	A5
1701	Bn-A05-p23745136	0	A5
1702	Bn-A05-p23726137	0	A5
1703	Bn-A05-p23718363	0	A5
1704	Bn-A05-p23717457	0	A5
1705	Bn-A05-p23703740	0	A5
1706	Bn-A05-p23702049	0	A5
1707	Bn-A05-p23701898	0	A5
1708	Bn-A05-p23699894	0	A5
1709	Bn-A05-p23704743	0.4	A5
1710	Bn-A02-p26713316	1.4	A5
1711	Bn-A02-p26689319	1.4	A5
1712	Bn-A02-p26669888	1.4	A5
1713	Bn-A02-p26665282	1.4	A5
1714	Bn-A02-p26654006	1.4	A5
1715	BJ_VH_0672	1.4	A5
1716	Bn-A08-p16956285	3	A5
1717	Bn-A02-p26887073	3	A5
1718	Bn-A02-p26883269	3	A5
1719	Bn-A02-p26824823	3	A5
1720	Bn-A02-p26824300	3	A5
1721	Bn-A02-p26824239	3	A5
1722	Bn-A02-p26819608	3	A5
1723	Bn-A02-p26816506	3	A5
1724	Bn-A02-p26816101	3	A5
1725	Bn-A02-p26803902	3	A5
1726	Bn-A02-p26900937	3.5	A5
1727	Bc-B1-p40596941	4.5	A5
1728	Bn-Scaffold000191-p65525	5	A5
1729	Bn-Scaffold000203-p8641	7.6	A5
1730	Bn-A05-p23415646	8.2	A5
1731	Bn-A05-p23397606	8.2	A5
1732	Bc-B1-p39949809	8.2	A5
1733	Bn-A05-p23276053	9.2	A5
1734	Bn-A05-p23253826	10	A5
1735	Bn-A02-p23110903	10.8	A5
1736	Bn-A05-p23188259	12.2	A5
1737	Bn-A02-p23295254	12.2	A5
1738	Bn-A02-p23279287	12.2	A5
1739	Bn-A02-p23257505	12.2	A5
1740	Bn-A02-p23237139	12.2	A5
1741	Bn-A05-p23079485	14.3	A5
1742	Bn-A05-p22976431	15.9	A5
1743	Bn-A05-p22973324	15.9	A5
1744	Bn-A05-p22920228	17.4	A5
1745	Bn-A05-p22917436	17.4	A5
1746	Bn-A05-p22913147	17.4	A5
1747	Bn-A05-p22766713	18.3	A5
1748	Bn-A05-p22591072	18.6	A5
1749	BJ_VH_0544	20.6	A5
1750	Bn-A05-p22480535	22.7	A5
1751	Bn-A05-p22459438	23.6	A5
1752	Bn-scaff_17441_1-p1142314	24	A5
1753	Bn-A05-p22310050	24	A5
1754	Bn-A05-p22276626	24	A5
1755	Bn-A05-p22265537	24	A5
1756	Bn-A05-p22282814	24	A5
1757	At3g09925(14PP)	24.7	A5
1758	Bn-A05-p22182628	24.7	A5
1759	Bn-A05-p22153383	27.5	A5
1760	Bn-A05-p22141046	27.9	A5
1761	Bn-A05-p22135265	27.9	A5
1762	Bn-A05-p22132297	27.9	A5
1763	Bn-A05-p22101592	27.9	A5
1764	Bn-A05-p22028401	27.9	A5
1765	Bn-A05-p22027389	27.9	A5
1766	Bn-A05-p21853739	29.4	A5
1767	Bn-A05-p21852563	29.4	A5
1768	UGM0213b	29.4	A5
1769	Bn-scaff_17441_1-p388434	30.1	A5
1770	Bn-A05-p21806801	30.1	A5
1771	Bn-A05-p21806633	30.1	A5
1772	Bn-A05-p21699314	31.6	A5
1773	Bn-A05-p21698558	31.6	A5
1774	Bn-A05-p21668872	31.6	A5
1775	Bn-A05-p21660088	31.6	A5
1776	Bn-A05-p21641616	31.6	A5
1777	Bn-A05-p21641604	31.6	A5
1778	Bn-A05-p21633055	31.6	A5
1779	Bn-A05-p21631586	31.6	A5
1780	Bn-A05-p21470614	33.2	A5
1781	BJ_VH_1150	33.2	A5
1782	Bn-A05-p21325400	34.3	A5
1783	Bn-A05-p21370618	34.3	A5
1784	Bn-A05-p21347821	34.3	A5
1785	Bn-A05-p21243931	36.2	A5
1786	Bn-A05-p21201908	36.2	A5
1787	Bn-A05-p21188442	36.2	A5
1788	Bn-A05-p21182276	36.2	A5
1789	Bn-A05-p21163226	36.2	A5
1790	Bn-A05-p21221296	36.2	A5
1791	Bn-A05-p21201956	36.2	A5
1792	Bn-A05-p21193491	36.2	A5
1793	Bn-A05-p21093954	36.2	A5
1794	Bn-A05-p21047802	36.9	A5
1795	Bn-A05-p20824936	38.5	A5
1796	Bn-A05-p20728232	41.7	A5
1797	Bn-A05-p20718776	41.7	A5
1798	Bn-A05-p20632153	43.5	A5
1799	Bn-A05-p20429403	45.3	A5
1800	Bn-A05-p20404099	45.3	A5
1801	Bn-A05-p20390129	45.3	A5
1802	Bn-A05-p20380629	45.3	A5
1803	Bn-A05-p19857351	46.3	A5
1804	BJ_VH_0812	46.3	A5
1805	Bn-A05-p19539235	48	A5
1806	Bn-A05-p19612275	48	A5
1807	Bn-A05-p19599809	48	A5
1808	Bn-A05-p19547378	48	A5
1809	Bn-A05-p19539167	48	A5
1810	BJ_VH_0810	48	A5
1811	Bn-scaff_18826_1-p1029497	49.2	A5
1812	Bn-A05-p19530568	49.2	A5
1813	UGM0240	50.9	A5
1814	Bn-A05-p19195181	50.9	A5
1815	Bn-A05-p18137410	55.1	A5
1816	UGM0233	55.5	A5
1817	Bn-A05-p18112139	55.5	A5
1818	Bn-A05-p17774694	55.5	A5
1819	Bn-A05-p17708970	56.4	A5
1820	Bn-A05-p17617724	56.4	A5
1821	Bn-A05-p17241091	59.1	A5
1822	Bn-A05-p17215153	59.1	A5
1823	Bn-A05-p17203695	59.1	A5
1824	Bn-A05-p17093469	59.1	A5
1825	Bn-A05-p16848755	59.1	A5
1826	Bn-A05-p16754780	59.9	A5
1827	Bn-A05-p16747797	59.9	A5
1828	Bn-A05-p16738871	59.9	A5
1829	Bn-A05-p16664411	59.9	A5
1830	Bn-A05-p16651858	59.9	A5
1831	Bn-A05-p16648406	59.9	A5
1832	Bn-A05-p16625783	60.6	A5
1833	Bn-A05-p16553141	60.6	A5
1834	Bn-A05-p16196113	61.9	A5
1835	Bn-A05-p16274076	61.9	A5
1836	Bn-A05-p16260356	61.9	A5
1837	Bn-A05-p16245038	61.9	A5
1838	Bn-A05-p16225090	61.9	A5
1839	Bn-A05-p16224273	61.9	A5
1840	Bn-A05-p16224115	61.9	A5
1841	Bn-A05-p14844746	62.6	A5
1842	Bn-A05-p14830384	62.6	A5
1843	Bn-A05-p14821280	62.6	A5
1844	Bn-A05-p14813106	62.6	A5
1845	Bn-scaff_27670_1-p14109	62.6	A5
1846	Bn-A05-p15905187	62.6	A5
1847	Bn-A05-p15894915	62.6	A5
1848	Bn-A05-p15867343	62.6	A5
1849	Bn-A05-p15397425	62.6	A5
1850	Bn-A05-p15351341	62.6	A5
1851	Bn-A05-p15281766	62.6	A5
1852	Bn-A05-p15281306	62.6	A5
1853	Bn-A05-p15250834	62.6	A5
1854	Bn-A05-p14821998	62.6	A5
1855	Bn-A05-p14813049	62.6	A5
1856	Bn-A05-p14801451	62.6	A5
1857	Bn-A05-p14787361	62.6	A5
1858	Bn-A05-p14786195	62.6	A5
1859	Bn-A05-p14673407	62.6	A5
1860	UGM0051	62.6	A5
1861	Bn-scaff_16182_1-p481707	63.2	A5
1862	Bn-scaff_15648_1-p468518	63.2	A5
1863	Bn-A05-p14202849	63.2	A5
1864	Bn-A05-p14029097	63.2	A5
1865	Bn-A05-p13891848	63.2	A5
1866	Bn-A05-p13834175	63.2	A5
1867	Bn-A05-p13778538	63.2	A5
1868	Bn-A05-p13488725	63.2	A5
1869	Bn-A05-p12838668	63.2	A5
1870	Bn-A05-p12497800	63.2	A5
1871	Bn-A05-p12457670	63.2	A5
1872	Bn-Scaffold003204-p57	63.2	A5
1873	Bn-scaff_23771_1-p30166	63.2	A5
1874	Bn-scaff_15705_2-p766564	63.2	A5
1875	Bn-A06-p20320258	63.2	A5
1876	Bn-A05-p18496803	63.2	A5
1877	Bn-A05-p14402155	63.2	A5
1878	Bn-A05-p14394895	63.2	A5
1879	Bn-A05-p14380049	63.2	A5
1880	Bn-A05-p14208906	63.2	A5
1881	Bn-A05-p14206065	63.2	A5
1882	Bn-A05-p14205845	63.2	A5
1883	Bn-A05-p14131155	63.2	A5
1884	Bn-A05-p14029214	63.2	A5
1885	Bn-A05-p13975657	63.2	A5
1886	Bn-A05-p13969222	63.2	A5
1887	Bn-A05-p13968337	63.2	A5
1888	Bn-A05-p13963172	63.2	A5
1889	Bn-A05-p13962356	63.2	A5
1890	Bn-A05-p13948854	63.2	A5
1891	Bn-A05-p13931810	63.2	A5
1892	Bn-A05-p13895100	63.2	A5
1893	Bn-A05-p13869168	63.2	A5
1894	Bn-A05-p13864133	63.2	A5
1895	Bn-A05-p13853329	63.2	A5
1896	Bn-A05-p13852930	63.2	A5
1897	Bn-A05-p13826013	63.2	A5
1898	Bn-A05-p13822616	63.2	A5
1899	Bn-A05-p13817451	63.2	A5
1900	Bn-A05-p13817153	63.2	A5
1901	Bn-A05-p13816842	63.2	A5
1902	Bn-A05-p13816826	63.2	A5
1903	Bn-A05-p13778371	63.2	A5
1904	Bn-A05-p13760191	63.2	A5
1905	Bn-A05-p13751450	63.2	A5
1906	Bn-A05-p13554854	63.2	A5
1907	Bn-A05-p13553743	63.2	A5
1908	Bn-A05-p13541711	63.2	A5
1909	Bn-A05-p13533449	63.2	A5
1910	Bn-A05-p13533202	63.2	A5
1911	Bn-A05-p13532974	63.2	A5
1912	Bn-A05-p13528032	63.2	A5
1913	Bn-A05-p13504387	63.2	A5
1914	Bn-A05-p13494414	63.2	A5
1915	Bn-A05-p13494389	63.2	A5
1916	Bn-A05-p13493836	63.2	A5
1917	Bn-A05-p13493392	63.2	A5
1918	Bn-A05-p13488514	63.2	A5
1919	Bn-A05-p13483931	63.2	A5
1920	Bn-A05-p13372155	63.2	A5
1921	Bn-A05-p13282990	63.2	A5
1922	Bn-A05-p13094470	63.2	A5
1923	Bn-A05-p12878356	63.2	A5
1924	Bn-A05-p12868006	63.2	A5
1925	Bn-A05-p12867516	63.2	A5
1926	Bn-A05-p12734993	63.2	A5
1927	Bn-A05-p12684736	63.2	A5
1928	Bn-A05-p12643056	63.2	A5
1929	Bn-A05-p12489885	63.2	A5
1930	Bn-A05-p12457173	63.2	A5
1931	Bn-A05-p12457036	63.2	A5
1932	Bn-A05-p12453362	63.2	A5
1933	Bn-A05-p12447170	63.2	A5
1934	Bn-A05-p12436060	63.2	A5
1935	Bn-A05-p12418761	63.2	A5
1936	Bn-A05-p12408504	63.2	A5
1937	Bn-A05-p12395933	63.2	A5
1938	Bn-A05-p12170375	63.2	A5
1939	Bn-Scaffold000172-p99636	63.8	A5
1940	Bn-Scaffold000172-p89829	63.8	A5
1941	Bn-Scaffold000172-p276756	63.8	A5
1942	Bn-Scaffold000172-p170857	63.8	A5
1943	Bn-Scaffold000172-p132884	63.8	A5
1944	Bn-Scaffold000172-p132319	63.8	A5
1945	Bn-A05-p13184792	63.8	A5
1946	Bn-A05-p13179258	63.8	A5
1947	Bn-A05-p13178955	63.8	A5
1948	Bn-A05-p13175224	63.8	A5
1949	Bn-A05-p13168139	63.8	A5
1950	Bn-A05-p11786537	63.8	A5
1951	Bn-A05-p11751401	63.8	A5
1952	Bn-A05-p11736698	63.8	A5
1953	Bn-A05-p11689852	63.8	A5
1954	Bn-A05-p11686214	63.8	A5
1955	Bn-A05-p11562034	63.8	A5
1956	Bn-A05-p11429310	63.8	A5
1957	Bn-A05-p11297100	63.8	A5
1958	Bn-A05-p11283530	63.8	A5
1959	Bn-A05-p11255103	63.8	A5
1960	Bn-A05-p11254494	63.8	A5
1961	Bn-A05-p11225095	63.8	A5
1962	Bn-A05-p11164954	63.8	A5
1963	Bn-A05-p11013981	63.8	A5
1964	Bn-A05-p11000261	63.8	A5
1965	Bn-A05-p10999977	63.8	A5
1966	Bn-A05-p10966950	63.8	A5
1967	Bn-A05-p10948934	63.8	A5
1968	Bn-A05-p10820194	63.8	A5
1969	Bn-A05-p10804278	63.8	A5
1970	Bn-A05-p10798961	63.8	A5
1971	Bn-A05-p10783057	63.8	A5
1972	Bn-A05-p10780480	63.8	A5
1973	Bn-A05-p10778859	63.8	A5
1974	Bn-A05-p10752346	63.8	A5
1975	Bn-A05-p10697862	63.8	A5
1976	Bn-A05-p10625034	63.8	A5
1977	Bn-A05-p10624916	63.8	A5
1978	At1g51740b(73AJ)	63.8	A5
1979	At1g02410b(3AJ)	63.8	A5
1980	Bn-A05-p10320143	64.4	A5
1981	Bn-A05-p10622526	64.4	A5
1982	Bn-A05-p10321580	64.4	A5
1983	Bn-A05-p10320501	64.4	A5
1984	At4g14570a(146)	65.6	A5
1985	Bn-A05-p9660152	65.6	A5
1986	Bn-A05-p9638802	65.6	A5
1987	Bn-A05-p9623131	65.6	A5
1988	Bn-A05-p10009485	65.6	A5
1989	Bn-A05-p10009197	65.6	A5
1990	Bn-A05-p9472646	66.3	A5
1991	Bn-A05-p9455372	66.3	A5
1992	Bn-A05-p9451391	66.3	A5
1993	Bn-A05-p9431593	66.3	A5
1994	Bn-A05-p7926510	66.3	A5
1995	Bn-A05-p7911054	66.3	A5
1996	Bn-A05-p7903619	66.3	A5
1997	Bn-A05-p7901866	66.3	A5
1998	Bn-A05-p7874994	66.3	A5
[truncated: 5,611 more rows]
