# Supplementary material for: Genetic Analysis of Heterosis for Yield Influencing Traits in Brassica juncea Using a Doubled Haploid Population and Its Backcross Progenies
Source: Front Plant Sci. 2021 Sep 16;12:721631. doi: 10.3389/fpls.2021.721631 (PMC8481694; doi:10.3389/fpls.2021.721631)
Supplement: Supplementary file 5 [file Table_5.XLSX]

## Sheet: VEH 
Supplementary Table S5. Coefficients of correlation between the 14 traits phenotyped in three crop seasons (2014-15, 2015-16, 2016-17 and combined data) in the VEH population
Trait	Year	PH	DF	MSL	PBR	SBR	SPY	SQD	SQL	SQMS	SQPL	SSQ	OIL	PRO
DF	2014-15	0.799**
	2015-16	0.857**
	2016-17	0.862**
	Combined¹	0.876**
MSL	2014-15	-0.418**	-0.686**
	2015-16	-0.119	-0.347**
	2016-17	-0.482**	-0.651**
	Combined	-0.414**	-0.638**
PBR	2014-15	0.531**	0.564**	-0.618**
	2015-16	0.269**	0.314**	-0.480**
	2016-17	0.646**	0.655**	-0.724**
	Combined	0.578**	0.601**	-0.689**
SBR	2014-15	0.451**	0.414**	-0.381**	0.588**
	2015-16	-0.157*	-0.153	-0.046	0.432**
	2016-17	0.373**	0.349**	-0.382**	0.584**
	Combined	0.309**	0.321**	-0.404**	0.576**
SPY	2014-15	0.252**	0.056	0.148	0.260**	0.369**
	2015-16	-0.022	-0.135	0.190*	0.295**	0.452**
	2016-17	0.304**	0.109	-0.01	0.369**	0.490**
	Combined	0.196*	0.042	0.054	0.301**	0.354**
SQD	2014-15	0.593**	0.675**	-0.680**	0.630**	0.385**	0.13
	2015-16	0.568**	0.619**	-0.607**	0.400**	-0.102	-0.113
	2016-17	0.615**	0.671**	-0.700**	0.676**	0.403**	0.210**
	Combined	0.654**	0.733**	-0.734**	0.688**	0.383**	0.122
SQL	2014-15	-0.541**	-0.525**	0.368**	-0.270**	-0.151	0.04	-0.420**
	2015-16	-0.322**	-0.332**	0.212**	-0.072	0.083	0.133	-0.411**
	2016-17	-0.560**	-0.589**	0.358**	-0.324**	-0.045	0.051	-0.327**
	Combined	-0.518**	-0.530**	0.305**	-0.263**	-0.059	0.043	-0.422**
SQMS	2014-15	0.178*	-0.106	0.441**	-0.006	-0.035	0.358**	0.330**	-0.039
	2015-16	0.529**	0.343**	0.341**	-0.016	-0.180*	0.092	0.523**	-0.235**
	2016-17	0.139	-0.023	0.402**	-0.061	-0.009	0.293**	0.349**	0.075
	Combined	0.295**	0.071	0.380**	0.007	-0.078	0.266**	0.326**	-0.135
SQPL	2014-15	0.479**	0.328**	-0.141	0.525**	0.754**	0.657**	0.409**	-0.230**	0.310**
	2015-16	0.161*	0.107	0.042	0.483**	0.729**	0.654**	0.179*	-0.114	0.244**
	2016-17	0.383**	0.312**	-0.186*	0.482**	0.734**	0.647**	0.354**	-0.105	0.217**
	Combined	0.419**	0.359**	-0.235**	0.549**	0.764**	0.556**	0.481**	-0.228**	0.301**
SSQ	2014-15	-0.480**	-0.580**	0.529**	-0.334**	-0.280**	0.107	-0.456**	0.486**	0.13	-0.207**
	2015-16	-0.338**	-0.425**	0.236**	-0.146	0.047	0.174*	-0.378**	0.278**	-0.172*	-0.067
	2016-17	-0.348**	-0.461**	0.519**	-0.375**	-0.155	-0.032	-0.475**	0.328**	0.072	-0.134
	Combined	-0.450**	-0.548**	0.488**	-0.357**	-0.211**	0.027	-0.504**	0.356**	0.001	-0.239**
OIL	2014-15	0.162*	-0.034	0.079	-0.002	0.185*	0.135	0.066	0.079	0.209**	0.238**	0.019
	2015-16	-0.237**	-0.396**	0.260**	-0.053	0.072	0.134	-0.256**	0.224**	0.006	0.004	0.227**
	2016-17	-0.105	-0.262**	0.219**	-0.159*	-0.087	0.053	-0.180*	0.176*	0.072	-0.037	0.035
	Combined	-0.077	-0.247**	0.227**	-0.112	-0.002	-0.009	-0.139	0.155*	0.154*	0.042	0.1
PRO	2014-15	-0.556**	-0.387**	0.266**	-0.314**	-0.461**	-0.149	-0.311**	0.264**	-0.067	-0.376**	0.271**	-0.452**
	2015-16	-0.224**	-0.154*	-0.097	-0.157*	-0.192*	-0.226**	-0.096	-0.009	-0.233**	-0.240**	0.047	-0.475**
	2016-17	-0.187*	-0.109	0.056	-0.062	-0.137	-0.179*	-0.018	0.019	0.03	-0.07	0.085	-0.416**
	Combined	-0.366**	-0.273**	0.122	-0.216**	-0.284**	-0.159*	-0.193*	0.135	-0.107	-0.263**	0.176*	-0.388**
TSW	2014-15	-0.243**	-0.266**	0.205**	-0.103	-0.253**	0.225**	-0.239**	0.388**	-0.017	-0.213**	-0.056	-0.099	0.239**
	2015-16	-0.260**	-0.288**	0.253**	-0.001	0.004	0.421**	-0.340**	0.469**	-0.091	-0.024	-0.027	0.115	0.091
	2016-17	-0.265**	-0.314**	0.142	-0.055	-0.271**	0.254**	-0.177*	0.373**	0.016	-0.121	-0.135	0.02	0.052
	Combined	-0.288**	-0.312**	0.208**	-0.086	-0.269**	0.338**	-0.294**	0.428**	-0.056	-0.209**	-0.122	-0.076	0.204**
	* - Significant at 5 %
	** - Significant at 1 %
	Combined¹	Combined analysis based on BLUPs over three environments

## Sheet: BC-V
Supplementary Table S5. Coefficients of correlation between the 14 traits phenotyped in three crop seasons (2014-15, 2015-16, 2016-17 and combined data) in the BC-V (VEH X Varuna) population
Trait	Year	PH	DF	MSL	PBR	SBR	SPY	SQD	SQL	SQMS	SQPL	SSQ	OIL	PRO
DF	2014-15	0.804**
	2015-16	0.822**
	2016-17	0.847**
	Combined	0.856**
MSL	2014-15	-0.405**	-0.623**
	2015-16	0.11	-0.013
	2016-17	-0.337**	-0.556**
	Combined	-0.149	-0.369**
PBR	2014-15	0.523**	0.630**	-0.724**
	2015-16	0.201**	0.091	-0.350**
	2016-17	0.540**	0.637**	-0.776**
	Combined	0.445**	0.512**	-0.647**
SBR	2014-15	0.523**	0.538**	-0.452**	0.554**
	2015-16	-0.182*	-0.156*	0.159*	0.296**
	2016-17	-0.093	-0.197*	0.143	0.07
	Combined	0.242**	0.295**	-0.170*	0.351**
SPY	2014-15	0.436**	0.329**	-0.161*	0.458**	0.610**
	2015-16	0.065	-0.047	0.311**	0.316**	0.647**
	2016-17	0.495**	0.348**	-0.138	0.489**	0.446**
	Combined	0.253**	0.165*	0.055	0.309**	0.577**
SQD	2014-15	0.604**	0.644**	-0.671**	0.663**	0.415**	0.358**
	2015-16	0.550**	0.570**	-0.465**	0.318**	-0.117	-0.098
	2016-17	0.613**	0.682**	-0.760**	0.774**	-0.016	0.369**
	Combined	0.567**	0.616**	-0.614**	0.604**	0.226**	0.152
SQL	2014-15	-0.337**	-0.246**	0.104	-0.072	-0.204**	-0.115	-0.161*
	2015-16	-0.226**	-0.157*	0.07	0.057	0.038	0.046	-0.230**
	2016-17	-0.479**	-0.406**	0.263**	-0.328**	-0.042	-0.212*	-0.402**
	Combined	-0.287**	-0.216**	0.027	0.015	-0.137	-0.065	-0.199*
SQMS	2014-15	0.328**	0.135	0.235**	0.082	0.015	0.277**	0.551**	-0.088
	2015-16	0.640**	0.545**	0.490**	-0.008	0.036	0.199*	0.539**	-0.154*
	2016-17	0.513**	0.338**	0.139	0.214*	0.144	0.395**	0.526**	-0.267**
	Combined	0.530**	0.351**	0.316**	0.088	0.057	0.247**	0.530**	-0.194*
SQPL	2014-15	0.505**	0.473**	-0.261**	0.518**	0.809**	0.783**	0.435**	-0.238**	0.257**
	2015-16	0.342**	0.274**	0.296**	0.334**	0.727**	0.699**	0.257**	-0.167*	0.530**
	2016-17	0.435**	0.281**	-0.089	0.436**	0.710**	0.789**	0.414**	-0.298**	0.501**
	Combined	0.478**	0.444**	-0.058	0.431**	0.790**	0.731**	0.406**	-0.257**	0.418**
SSQ	2014-15	-0.181*	-0.203**	0.139	-0.01	-0.005	0.218**	-0.1	0.223**	0.022	0.039
	2015-16	-0.200*	-0.235**	-0.001	0.178*	0.127	0.209**	-0.14	0.194*	-0.14	-0.008
	2016-17	-0.415**	-0.483**	0.346**	-0.345**	0.063	-0.223**	-0.352**	0.353**	-0.091	-0.224**
	Combined	-0.183*	-0.225**	0.089	-0.005	0.007	0.139	-0.133	0.185*	-0.071	-0.031
OIL	2014-15	0.267**	0.177*	-0.048	0.172*	0.195*	0.296**	0.280**	0.062	0.302**	0.267**	0.105
	2015-16	-0.284**	-0.419**	0.034	0.036	0.068	-0.052	-0.203**	0.160*	-0.154*	-0.108	0.184*
	2016-17	-0.032	-0.152	0.176*	-0.039	0.07	0.108	-0.019	0.124	0.207*	0.118	0.084
	Combined	-0.065	-0.196*	0.114	0.012	0.033	0.044	0.011	0.121	0.125	0.037	0.153*
PRO	2014-15	-0.469**	-0.465**	0.346**	-0.367**	-0.466**	-0.328**	-0.411**	0.078	-0.144	-0.403**	0.096	-0.512**
	2015-16	-0.113	-0.083	0.04	0.002	-0.075	-0.036	-0.165*	0.124	-0.121	-0.139	0.052	-0.441**
	2016-17	-0.176*	-0.126	0.042	-0.152	-0.045	-0.264**	-0.138	-0.063	-0.170*	-0.217*	0.127	-0.705**
	Combined	-0.252**	-0.227**	0.154*	-0.149	-0.217**	-0.171*	-0.300**	0.129	-0.191*	-0.228**	0.063	-0.436**
TSW	2014-15	-0.192*	-0.225**	0.108	-0.069	-0.279**	0.076	-0.190*	0.333**	-0.118	-0.269**	-0.094	-0.039	0.063
	2015-16	-0.444**	-0.549**	-0.055	0.106	-0.115	0.102	-0.406**	0.372**	-0.437**	-0.323**	0.036	0.138	0.171*
	2016-17	-0.018	0.02	0.009	-0.062	-0.328**	0.124	-0.123	0.229**	-0.145	-0.251**	-0.176*	-0.057	-0.088
	Combined	-0.345**	-0.385**	0.025	-0.029	-0.286**	0.136	-0.281**	0.397**	-0.262**	-0.320**	-0.05	-0.021	0.129
	* - Significant at 5 %
	** - Significant at 1 %
	Combined¹	Combined analysis based on BLUPs over three environments

## Sheet: BC-E
Supplementary Table S5. Coefficients of correlation between the 14 traits phenotyped in three crop seasons (2014-15, 2015-16, 2016-17 and combined data) in the BC-E (VEH X EH2) population
Trait	Year	PH	DF	MSL	PBR	SBR	SPY	SQD	SQL	SQMS	SQPL	SSQ	OIL	PRO
DF	2014-15	0.825**
	2015-16	0.854**
	2016-17	0.881**
	Combined	0.918**
MSL	2014-15	-0.482**	-0.624**
	2015-16	-0.281**	-0.322**
	2016-17	-0.601**	-0.773**
	Combined	-0.552**	-0.653**
PBR	2014-15	0.423**	0.350**	-0.444**
	2015-16	0.266**	0.228**	-0.415**
	2016-17	0.551**	0.674**	-0.802**
	Combined	0.524**	0.544**	-0.717**
SBR	2014-15	0.473**	0.364**	-0.261**	0.622**
	2015-16	-0.241**	-0.196*	0.262**	0.335**
	2016-17	-0.087	-0.127	0.025	0.097
	Combined	0.064	0.066	-0.102	0.288**
SPY	2014-15	0.166*	0.056	-0.006	0.465**	0.564**
	2015-16	0.205**	0.163*	-0.006	0.469**	0.537**
	2016-17	0.367**	0.361**	-0.321**	0.394**	0.451**
	Combined	0.338**	0.273**	-0.300**	0.475**	0.479**
SQD	2014-15	0.599**	0.670**	-0.680**	0.388**	0.297**	0.175*
	2015-16	0.400**	0.445**	-0.562**	0.396**	-0.106	0.236**
	2016-17	0.533**	0.586**	-0.708**	0.712**	-0.053	0.294**
	Combined	0.600**	0.684**	-0.735**	0.619**	0.119	0.393**
SQL	2014-15	-0.551**	-0.489**	0.302**	-0.203**	-0.084	0.09	-0.352**
	2015-16	-0.361**	-0.332**	0.239**	0.017	0.162*	0.046	-0.065
	2016-17	-0.462**	-0.412**	0.267**	-0.219*	0.084	-0.180*	-0.176*
	Combined	-0.549**	-0.510**	0.292**	-0.192*	0.096	-0.061	-0.243**
SQMS	2014-15	0.174*	0.078	0.344**	0.01	0.078	0.228**	0.443**	-0.092
	2015-16	0.083	0.073	0.590**	-0.078	0.191*	0.222**	0.332**	0.200*
	2016-17	0.022	-0.102	0.197*	0.056	-0.028	0.04	0.546**	0.079
	Combined	0.087	0.061	0.324**	-0.073	0.015	0.126	0.390**	0.044
SQPL	2014-15	0.394**	0.205**	0.071	0.472**	0.689**	0.735**	0.248**	-0.084	0.421**
	2015-16	0.133	0.089	0.291**	0.432**	0.741**	0.714**	0.1	0.039	0.432**
	2016-17	0.234**	0.174*	-0.076	0.253**	0.635**	0.645**	0.077	-0.076	0.029
	Combined	0.380**	0.289**	-0.085	0.389**	0.626**	0.679**	0.280**	-0.146	0.279**
SSQ	2014-15	-0.537**	-0.518**	0.432**	-0.275**	-0.244**	-0.044	-0.375**	0.419**	0.061	-0.224**
	2015-16	-0.255**	-0.296**	0.346**	-0.079	0.161*	0.084	-0.221**	0.344**	0.193*	0.129
	2016-17	-0.481**	-0.497**	0.418**	-0.409**	0.088	-0.202*	-0.371**	0.289**	-0.022	-0.131
	Combined	-0.487**	-0.470**	0.446**	-0.379**	-0.025	-0.201*	-0.408**	0.443**	0.041	-0.200*
OIL	2014-15	0.102	0.017	0.06	0.139	0.152	0.068	0.061	0.141	0.148	0.167*	-0.165*
	2015-16	-0.174*	-0.189*	0.023	0.028	0.08	-0.004	-0.015	0.181*	0.001	0.023	-0.039
	2016-17	-0.125	-0.122	0.164	-0.055	0.132	0.049	-0.232**	0.091	-0.105	0.283**	0.104
	Combined	-0.102	-0.143	0.105	0.029	0.129	0.006	-0.096	0.177*	-0.001	0.142	-0.066
PRO	2014-15	-0.465**	-0.363**	0.220**	-0.231**	-0.351**	-0.15	-0.232**	0.115	-0.03	-0.208**	0.246**	-0.428**
	2015-16	-0.202**	-0.227**	0.037	0.018	-0.019	-0.009	-0.165*	-0.065	-0.114	-0.056	0.047	-0.412**
	2016-17	-0.259**	-0.241**	0.207*	-0.135	-0.117	-0.177*	-0.094	0.099	0.119	-0.096	0.065	-0.359**
	Combined	-0.330**	-0.284**	0.176*	-0.164*	-0.192*	-0.170*	-0.218**	0.062	-0.048	-0.175*	0.122	-0.361**
TSW	2014-15	-0.256**	-0.223**	0.054	0.136	-0.017	0.408**	-0.076	0.373**	-0.026	0.093	-0.027	0.145	0.066
	2015-16	-0.246**	-0.344**	-0.045	0.222**	0.115	0.345**	0.07	0.327**	0.01	0.073	-0.095	0.074	0.226**
	2016-17	-0.224**	-0.198*	0.011	0.117	-0.143	0.117	0.042	0.205*	0.092	-0.101	-0.11	0.089	0.088
	Combined	-0.280**	-0.287**	-0.008	0.169*	-0.02	0.305**	-0.013	0.391**	-0.023	-0.004	-0.157*	0.111	0.139
	* - Significant at 5 %
	** - Significant at 1 %
	Combined¹	Combined analysis based on BLUPs over three environments
