# Supplementary material for: Genetic Analysis of Heterosis for Yield Influencing Traits in Brassica juncea Using a Doubled Haploid Population and Its Backcross Progenies
Source: Front Plant Sci. 2021 Sep 16;12:721631. doi: 10.3389/fpls.2021.721631 (PMC8481694; doi:10.3389/fpls.2021.721631)
Supplement: Supplementary file 7 [file Table_7.XLSX]

## Sheet: Sheet1
Supplementary Table S7. Summary of QTL detected in the doubled haploid population (VEH), the backcross populations (BC-V and BC-E) and the midparent heterosis datasets (MPH-V and MPH-E) in the three trials
				VEH (DH)				BC-V				BC-E				MPH-V				MPH-E
Trait	Trial year	Chr	Interval (cM)	Position (cM)	LOD	Effect	PVE (%)	Position (cM)	LOD	Effect	PVE (%)	Position (cM)	LOD	Effect	PVE (%)	Position (cM)	LOD	Effect	PVE (%)	Position (cM)	LOD	Effect	PVE (%)
Plant height (PH)	2014-15	A1	63.7 - 67.3													66.01	3.31142	9.7116	6.9977
	2015-16	A1	77 - 89.4					82.21	3.77797	-16.0486	5.4214					85.61	4.41161	11.5372	8.8176
	2016-17	A2	55.1 - 76	59.61	5.45972	-8.0379	7.5091	72.41	3.45898	-15.7284	5.3393	63.81	5.91108	-20.9722	9.0895
	2015-16	A2	68.1 - 75.5													72.41	2.83836	9.1212	5.4021
	2014-15	A3	78.5 - 92.2	82.51	2.5606	-5.3621	3.4789
	2014-15	A3	90 - 102.8					101.41	2.6257	-13.1014	3.7488					101.41	3.54361	10.3546	7.5668
	2015-16	A3	98.7 - 113.9					102.81	2.93601	-14.4818	4.2627
	2016-17	A3	114.1 - 122.2													117.11	2.70165	9.8434	6.8479
	2015-16	A4	2.2 - 21.9	13.51	2.79496	4.7427	3.6633
	2015-16	A4	85.2 - 88.5					87.01	3.96025	-17.0664	6.3504					86.31	5.09516	12.9224	11.5189
	2014-15	A7	0 - 7.9	1.01	17.0063	15.6697	29.8631	1.01	9.56753	26.6556	16.3878	3.01	10.39	30.1622	19.3671
	2015-16	A7	0 - 8.2	2.01	16.5875	13.5808	30.146	2.01	8.10495	25.8598	14.2401	0.01	19.4172	40.7844	35.3652
	2016-17	A7	0 - 10.1	3.01	12.2323	12.6886	19.5599	4.01	7.44961	24.8178	14.4048	4.01	13.8815	34.2218	25.528
	2015-16	A7	8.1 - 28.4																	10.21	5.89155	14.8954	13.4147
	2016-17	A8	63 - 72.7																	64.71	3.87345	-9.9872	9.7789
	2014-15	A9	82.7 - 101.9									91.61	3.72155	17.0254	6.0427
	2016-17	A9	89.4 - 105									102.01	3.73457	15.02	4.9036
	2016-17	A9	127.6 - 134.4									130.21	3.74542	15.0788	4.9041
	2016-17	A9	159.9 - 166.9									162.81	2.95988	13.5108	3.9325
	2015-16	A10	13.2 - 17.2					13.41	4.16423	-18.3548	6.9111
	2014-15	A10	16.4 - 36.1									28.41	6.74653	-23.6548	11.4436					34.61	4.84995	-12.7424	10.7997
	2015-16	A10	24.2 - 32.5					28.41	5.27093	-20.4454	8.6184
	2016-17	A10	26.1 - 39.4	28.41	8.1375	-9.9865	11.6308					28.41	7.56462	-23.754	11.9713
	2015-16	A10	38.6 - 41.3	38.81	6.07166	-7.5707	9.0285
	2016-17	B1	105.4 - 111.3					110.51	4.59172	-18.6402	8.0697
	2014-15	B1	106.2 - 112.3	111.31	2.97073	-5.6605	3.8081
	2014-15	B2	0 - 14.6	2.61	3.35699	-5.8444	4.2804	2.61	4.22065	-16.776	6.5958
	2016-17	B2	0.7 - 7.1					2.61	3.92336	-16.9264	6.8318
	2015-16	B2	11.2 - 29.3					14.41	2.51069	-13.3272	3.8091
	2015-16	B2	52.7 - 60.2													59.21	5.30131	12.3354	10.2435
	2016-17	B3	40.5 - 53.8	50.31	2.67778	-5.2326	3.2681
	2016-17	B3	65.3 - 78.9	70.11	3.54795	-5.924	4.2769									78.31	3.73023	11.2336	9.6222
	2014-15	B3	83.5 - 112.4	93.51	5.40113	-8.1429	7.8804	93.51	6.90277	-21.9666	11.2661	93.51	2.72552	-13.8018	4.076
	2016-17	B3	86.5 - 110.1	91.11	4.41161	-6.5102	5.2509
	2016-17	B3	89.3 - 95.3					93.51	6.86588	-22.8924	12.6047
	2016-17	B4	23.7 - 40.8													32.91	2.73203	9.5336	6.9184
	2015-16	B5	29.1 - 42.9	38.81	4.6438	-6.4689	6.7664
	2016-17	B5	36.8 - 47.1					38.91	3.82571	-17.4042	6.7242
	2014-15	B5	39.9 - 42.9									40.61	2.98592	-15.1716	4.8971
	2014-15	B5	47.7 - 63.2	50.71	6.47528	-8.8023	9.4884
	2016-17	B5	47.7 - 63.2	50.71	4.09696	-6.7156	5.5132					50.71	4.01667	-16.4382	5.9981
	2015-16	B5	60.2 - 63.2									62.21	3.95374	-16.8528	6.0583
	2015-16	B7	143.7 - 157.1									147.51	5.34037	19.1888	7.8969					147.51	4.26405	12.3018	8.5582
	2014-15	B7	146.1 - 157.3	147.51	6.37112	8.961	9.3197
	2014-15	B8	0 - 14.2	2.31	3.05319	5.6226	3.9124	0.01	3.07272	14.3178	4.7225
	2015-16	B8	0 - 2.2					1.01	2.64523	13.631	3.9136
	2014-15	B8	33.3 - 37.9																	34.21	3.25717	21.722	7.3548
	2016-17	B8	154.1 - 187.3	180.51	7.04816	-9.2326	9.9206	180.51	2.6908	-13.5786	4.2008	166.31	3.7975	-16.6058	5.6346
	2015-16	B8	160.2 - 177.2	166.31	3.30491	-5.5911	4.7233	166.31	3.74325	-17.2982	5.9734
	2014-15	B8	160.8 - 178.7	166.31	3.96893	-7.032	5.6072					170.31	3.09225	-16.3138	5.2496
Days to flowering (DF)	2016-17	A1	74.7 - 94.9					83.61	5.20149	-6.624	9.52					83.61	3.20509	3.1302	7.7665
	2015-16	A1	74.8 - 85.8					76.41	6.26913	-6.0152	10.4328					76.41	8.36101	5.4582	17.4785
	2014-15	A1	80.7 - 102.4					98.71	2.59315	-5.2536	4.392
	2015-16	A2	37.2 - 49.3									40.81	2.7125	-4.4102	3.9789
	2016-17	A2	40.8 - 45.8									41.71	3.689	-5.0956	5.6003
	2015-16	A2	51.2 - 66.8					57.81	3.30925	-4.3306	5.3424
	2016-17	A2	53.8 - 74.6	65.81	2.57579	-1.8891	3.8102	73.21	2.86006	-4.607	4.5821	59.61	4.60257	-5.7474	6.8897
	2014-15	A3	60.6 - 78.3	71.91	3.61305	-2.5665	5.8294	75.61	4.70673	-7.233	8.4053
	2016-17	A3	79.5 - 96.3	85.41	2.82317	-1.9213	4.0924
	2016-17	A4	32.7 - 41					38.41	2.7125	4.4494	4.3559
	2014-15	A4	36.3 - 42.1					36.81	3.45247	6.1156	6.0789
	2014-15	A6	105.9 - 113.8													108.71	6.39716	-5.4524	12.5347
	2014-15	A7	0 - 10	0.01	14.0963	5.5608	26.508	2.01	6.38197	8.6862	12.2964	0.01	13.5777	10.922	25.6414
	2015-16	A7	0 - 6.5	0.01	16.9651	4.4752	30.325	0.01	3.09008	4.1658	4.9685	0.01	15.3332	11.493	27.0302
	2016-17	A7	0 - 11.6	0.01	15.8367	5.2059	30.2172	0.01	6.80946	7.5346	12.808	6.01	14.8168	11.6088	27.993					3.01	3.8409	3.4874	10.0661
	2015-16	A8	91.5 - 97																	95.01	2.68863	3.7152	6.2245
	2016-17	A9	79.4 - 88													81.41	3.6456	-3.3826	9.3795
	2016-17	A10	24.5 - 40	28.41	2.63438	-1.9279	3.821					28.41	2.93818	-4.6344	4.3419
	2015-16	A10	34.2 - 38.6									36.51	4.42463	-5.6866	6.6381
	2016-17	A10	99.7 - 103																	100.71	3.01847	-2.9948	7.4083
	2015-16	B1	104.8 - 111.3					110.51	4.52445	-5.0578	7.4266
	2016-17	B1	106.4 - 111.3									110.51	3.48068	-4.9864	5.1893
	2015-16	B2	11.6 - 26.2					19.51	2.82968	-3.7734	4.187
	2014-15	B2	72.8 - 78													75.31	6.26045	8.9486	12.2438
	2014-15	B2	85.7 - 95.5													91.51	4.54832	-8.6792	10.1727
	2014-15	B2	170.4 - 174.6					173.21	2.64523	5.1808	4.2748
	2014-15	B3	35.3 - 49.9													43.51	3.83439	4.0626	7.2415
	2016-17	B3	50.9 - 68.2													62.51	3.02932	3.0362	7.3217
	2016-17	B3	82.5 - 96	93.51	4.87816	-2.6705	7.9711	93.81	3.54578	-5.219	6.3089
	2015-16	B3	88.4 - 96.4	93.51	5.13639	-2.2534	7.6917	93.51	4.91071	-5.2452	8.1835
	2014-15	B3	97 - 99.7					97.81	4.69371	-7.1948	8.3394
	2015-16	B3	99.9 - 117									108.01	3.01847	-4.5884	4.4287
	2014-15	B3	174.6 - 193.4					189.41	3.08357	5.7866	5.0155
	2016-17	B4	52 - 64.8									59.51	4.90203	6.4692	8.3529
	2015-16	B5	0 - 10.3					0.01	2.86874	-3.7746	4.2412
	2016-17	B5	0 - 7.2					0.01	3.01413	-4.6014	4.8127
	2015-16	B5	31.3 - 51.5	38.81	3.6239	-1.842	5.3337	38.81	2.90129	-3.86	4.2968
	2014-15	B5	35.9 - 50.6	48.71	5.99571	-3.4098	10.1491					38.81	5.24272	-6.391	8.7746
	2016-17	B5	37 - 49	38.91	5.36424	-2.751	8.7686
	2014-15	B7	40.9 - 46.5													45.71	2.67561	3.3942	5.0446
	2015-16	B7	138.4 - 157.8	149.61	4.28792	2.1131	6.3626	157.11	2.7776	3.8956	4.1111
	2016-17	B7	147.3 - 156.4	149.61	3.20726	2.1827	5.0615
	2014-15	B8	0 - 2.2					0.01	2.50635	5.0116	4.0561
	2016-17	B8	4.4 - 22.4					18.51	4.6221	6.1768	8.8649
	2015-16	B8	13.1 - 23.6	18.51	2.89044	1.6131	4.0849
	2016-17	B8	161.9 - 185.2					180.51	4.59389	-6.1128	8.3373	180.51	3.0814	-4.5672	4.1392
	2014-15	B8	177.3 - 184.4	178.91	3.74759	-2.6888	6.0656
	2015-16	B8	185.5 - 189.1	186.81	4.00365	-1.8855	5.2916
	2015-16	B8	199.1 - 220									211.61	2.81232	-4.3296	3.8103
	2014-15	B8	204.8 - 213.5									209.91	4.09696	-5.7896	6.8322
Main shoot length (MSL)	2014-15	A1	81.5 - 87.1					83.61	3.52842	7.539	5.8267
	2016-17	A2	109.5 - 126.3					114.41	5.58992	12.0024	10.2287
	2016-17	A3	71.8 - 88.2	84.51	4.67852	3.5036	7.8844
	2014-15	A3	74.9 - 85.8					75.01	7.62321	11.3514	13.3528
	2014-15	A3	79.5 - 87.6	84.91	3.16603	2.9029	4.93
	2016-17	A4	8.6 - 13.5									11.41	4.35519	-8.192	6.5532
	2016-17	A4	20.2 - 29.6					23.41	4.0145	-10.1428	7.2933	29.51	4.63512	-8.4652	6.984
	2014-15	A4	29.8 - 43.5	38.41	8.57584	-4.9847	14.4946	40.71	6.38848	-10.2092	10.9952	38.41	7.44744	-10.1996	12.7746
	2016-17	A4	38.4 - 43.1	40.71	5.13205	-3.6595	8.7074
	2014-15	A6	64.8 - 81					79.51	2.94903	-6.6954	4.4548
	2015-16	A6	64.8 - 91.1					65.81	2.78845	-6.565	5.6738					82.41	2.83619	6.4872	6.8787
	2014-15	A7	0 - 6.2	0.01	8.61273	-4.9177	14.3596					0.01	8.84926	-11.2402	15.4471
	2015-16	A7	0 - 18.5	0.01	4.62861	-2.8826	9.0365					2.01	13.4475	-13.1074	24.2011					15.31	8.0507	-9.0376	16.728
	2016-17	A7	0 - 16.1	0.01	8.60622	-4.8497	15.3205	0.01	8.49338	-14.8462	16.3725	1.01	20.4501	-20.39	41.1092					10.11	8.18524	-10.3508	19.6851
	2015-16	A9	18.5 - 22.4									19.11	2.821	-5.2816	3.8832
	2015-16	A9	85 - 94.6					86.91	2.92733	6.659	5.9736
	2014-15	A9	100.9 - 105																	102.01	4.14253	-6.4272	8.3045
	2014-15	A9	105.9 - 116.8	108.41	2.73203	2.7264	4.1862
	2014-15	A9	122.8 - 130.1					126.11	4.15555	8.2488	6.9243
	2014-15	A9	151.8 - 167.3									163.81	3.27453	6.823	5.6636					163.81	7.05684	8.557	15.156
	2014-15	A10	44.2 - 54.1													53.51	3.70636	6.892	8.0128
	2016-17	A10	111.2 - 115.4	112.61	2.65174	2.5738	4.3235
	2014-15	B1	85.4 - 108									96.81	3.56531	6.9156	5.7559
	2014-15	B2	150.2 - 165.2																	150.61	4.97364	14.033	10.0495
	2015-16	B2	162.7 - 170.3									167.91	3.47417	-6.1154	5.2307
	2014-15	B3	0 - 5.1					3.81	8.39356	12.1204	14.8732
	2016-17	B3	0 - 8.3					0.01	7.76426	14.0502	14.8298					0.01	4.59823	-9.4776	11.227
	2014-15	B3	79.5 - 102.1	89.81	7.28252	4.4746	11.909	96.01	2.84487	6.5752	4.5297	89.81	5.93495	9.0104	9.9305
	2015-16	B3	80.3 - 101.9									89.81	5.06695	7.3916	7.7742
	2016-17	B3	81.1 - 94.6	89.81	4.34651	3.3243	7.2618					89.81	5.02355	8.812	7.5171
	2015-16	B3	107.1 - 125.3	119.11	4.58955	2.8831	8.9555
	2015-16	B5	74.2 - 87.3									81.41	2.88827	-5.7154	4.5419
	2014-15	B7	70.9 - 76.9																	71.11	2.71467	4.9276	5.3273
	2015-16	B8	71.4 - 81.9									75.21	3.29189	5.9328	4.9672
	2015-16	B8	195.6 - 211.6																	206.91	2.74505	-5.3156	5.544
Number of primary branches (PBR)	2016-17	A1	5.2 - 13.7	9.91	2.74288	0.247	3.462
	2015-16	A1	77 - 86.6	81.41	2.59532	0.1893	5.0305
	2016-17	A2	112 - 119.7																	114.41	3.48719	0.7642	6.6603
	2014-15	A3	58.6 - 81.9					70.51	8.90568	-1.7252	14.8937					70.51	3.91468	0.9358	8.5637	71.91	5.37292	1.0598	11.8032
	2016-17	A3	60.8 - 82.6					71.91	4.0362	-1.0328	6.7402
	2016-17	A3	83 - 89.2	84.91	3.6239	-0.3013	5.0982
	2016-17	A3	133.7 - 138.8													136.81	2.52588	0.6808	6.1325
	2015-16	A3	135.8 - 138.8					136.81	3.60871	0.6522	6.8814
	2016-17	A4	8.9 - 23.4	20.21	3.17471	0.2772	4.3658
	2016-17	A4	25.6 - 47.6									36.61	4.87599	1.0484	6.608
	2014-15	A4	38.1 - 43.5	40.71	8.13967	0.577	14.9632
	2014-15	A4	44.5 - 51.7					49.61	4.16857	1.169	6.9209
	2015-16	A5	0 - 3.5									0.41	3.6456	-0.8136	6.4861					0.41	2.96422	-0.7444	5.9366
	2015-16	A5	89.7 - 93.9													91.11	2.88176	-0.5826	6.3187
	2014-15	A7	0 - 10.1	1.01	3.76712	0.3833	6.6162
	2015-16	A7	0 - 17.5	0.01	2.61051	0.1874	5.0633					8.01	9.13136	1.3744	18.1158					15.31	7.01127	1.1774	15.0535
	2016-17	A7	0 - 7.8	0.01	11.2753	0.5528	17.4845	0.01	7.32809	1.4184	12.939	4.01	23.2038	2.6864	43.4655					1.01	8.3762	1.2654	17.6934
	2014-15	A9	45 - 60.7					55.41	2.86657	-0.9208	4.313
	2016-17	A9	164.4 - 175.8																	168.31	2.90346	0.6802	5.4756
	2014-15	A10	15.1 - 28.2									23.61	4.41161	-1.021	8.6939
	2016-17	A10	54.7 - 63.7	55.81	2.72335	-0.2509	3.4417
	2016-17	B1	24.6 - 27.2																	26.11	4.58738	1.1494	8.8808
	2014-15	B1	87 - 97	90.41	5.58775	-0.4777	9.9017
	2016-17	B1	102.2 - 111.3													108.21	2.85789	0.694	6.9586
	2014-15	B2	65.9 - 70.1	68.91	2.69297	-0.3206	4.6295
	2014-15	B3	0 - 10.2					3.81	13.3086	-2.1746	23.3087	0.01	5.38594	-1.125	10.7842	3.81	6.15195	1.781	13.1602
	2015-16	B3	0 - 2.2									0.01	3.18339	-0.7564	5.6494
	2016-17	B3	0 - 2.2					0.01	11.4641	-1.8614	21.7995
	2015-16	B3	2.2 - 14.4	3.81	7.71435	-0.3355	16.1049	3.81	7.0742	-0.8798	14.1717
	2016-17	B3	2.7 - 5.2	3.81	11.4967	-0.5663	17.893
	2016-17	B3	7.4 - 15.6									12.41	5.40981	-1.1046	7.403
	2014-15	B3	88.3 - 105.6	99.41	4.72192	-0.4256	8.2656
	2015-16	B3	95.6 - 97.2													96.41	3.23113	-0.6224	7.1461
	2016-17	B8	122.3 - 128.3													126.21	3.38086	0.7612	8.3468
	2015-16	B8	131.9 - 151.8					140.31	3.29406	-0.6068	6.5445					136.31	3.74108	0.7622	9.0274
	2014-15	B8	159.2 - 173.7					164.61	2.59098	-0.9018	3.8141
	2016-17	B8	165.6 - 182.9	177.31	4.0796	-0.3236	5.7124	177.31	3.64343	-0.9966	6.0669
	2016-17	B8	197 - 209.6									198.31	3.13348	-0.846	4.1229
Number of secondary branches (SBR)	2016-17	A1	54.8 - 65.8									59.41	2.60834	-1.7262	6.1377
	2014-15	A1	75.2 - 79.3													77.01	2.9512	2.7818	6.567
	2015-16	A2	59.6 - 82.1	71.71	4.12951	0.6914	8.5666	67.51	2.95337	2.2624	6.5091	68.71	3.60871	2.7424	8.3887
	2015-16	A3	65.2 - 82.5					79.51	2.72986	-1.904	4.8265
	2014-15	A3	90.4 - 114.8	99.61	2.55843	-0.9155	4.7044	101.41	6.27564	-4.3578	11.5051					107.91	3.47851	3.103	7.7709	99.61	3.38954	2.5686	7.5823
	2015-16	A3	91.3 - 98.7					93.81	2.87525	-1.9646	4.9901
	2014-15	A4	26.7 - 47.8	36.61	6.49047	1.478	12.6303
	2016-17	A4	26.8 - 43.1									38.41	5.12554	2.5132	12.5834
	2016-17	A4	53.2 - 58.7	56.81	4.00582	0.8769	7.0551
	2015-16	A4	67.5 - 82.5	77.91	3.5805	0.6184	7.2927
	2014-15	A4	69.3 - 78.5					74.91	3.22245	2.9628	5.6543
	2015-16	A5	78.6 - 89	84.41	3.472	-0.6045	6.8148
	2016-17	A6	112.9 - 119	115.41	2.66693	0.684	4.2639
	2015-16	A7	0 - 6.4									0.01	3.17905	-2.4288	7.0859
	2016-17	A7	1.6 - 21.4					18.61	4.1881	-1.8088	9.1044					10.11	5.17979	2.3902	11.1215
	2015-16	A7	14.6 - 24.2					20.41	3.13782	-2.1184	5.9142
	2016-17	A7	117.3 - 121	121.01	3.80618	-0.8569	6.6932
	2016-17	A9	2.1 - 14.5													12.61	3.5154	1.8944	7.2197
	2016-17	A9	44.4 - 51.3					50.21	4.71324	-1.9104	10.4308
	2015-16	A9	141.3 - 151.8					145.81	5.30782	-2.8614	10.3014					141.41	4.74362	4.5688	10.0552
	2015-16	A10	8.1 - 16	9.51	3.22462	0.5826	6.3078
	2014-15	B2	54.2 - 63.8	60.21	3.18556	-1.0168	6.0212
	2016-17	B2	58.2 - 65.5	61.81	4.91939	-0.9929	8.993
	2014-15	B2	66 - 77.5									71.81	2.55192	-2.0272	5.5071
	2016-17	B2	108.1 - 108.5					108.31	3.78448	-1.7128	8.2863
	2014-15	B3	65.8 - 75.2	69.41	5.86768	-1.4253	11.3666
	2014-15	B3	83.5 - 107.8					91.11	4.84561	-3.6392	8.6529	96.01	3.95808	-2.5798	8.9326
	2016-17	B3	89.4 - 110.4	100.01	7.18704	-1.191	13.2605									103.01	3.84524	-1.981	7.9365
	2016-17	B4	29.3 - 47					41.01	2.66693	-1.453	5.6836
	2016-17	B5	52.2 - 60.4													54.81	2.58447	-1.6752	5.7485
	2015-16	B5	160.4 - 170.3													163.31	2.80581	-1.9966	5.7711
	2016-17	B6	81.7 - 93.7	88.01	2.83836	0.7329	4.9241
	2016-17	B8	0 - 13.5																	2.31	2.94686	-2.1062	7.3298
	2015-16	B8	83.6 - 89.8																	87.21	2.65391	-2.18	6.3091
	2016-17	B8	123.1 - 131.8									128.31	4.47237	2.3532	10.9312
	2016-17	B8	171.9 - 192.9																	183.11	4.73711	2.8614	12.5828
Single plant yield (SPY)	2016-17	A1	2.7 - 28.4					21.31	2.97507	3.099	6.8905					9.91	3.75193	-3.7246	9.2415
	2014-15	A2	111.4 - 122.9	118.21	3.84741	0.9832	7.7853
	2014-15	A3	2.7 - 7.5																	4.31	3.71721	-5.6974	8.0954
	2014-15	A3	14.8 - 25																	23.01	6.14544	7.391	13.844
	2016-17	A3	62.9 - 81.8	74.91	2.95337	0.875	5.7185					68.51	8.12448	5.2118	16.713					67.51	3.5371	3.7476	8.6524
	2014-15	A3	65.7 - 77.7									74.91	5.28395	4.5216	11.5036
	2016-17	A3	103.5 - 106													104.21	2.66476	3.2318	6.4459
	2015-16	A4	45 - 52									50.61	2.61919	2.886	5.4854
	2015-16	A4	76.4 - 82.1	80.31	5.24055	1.0988	11.5012
	2016-17	A5	15 - 34.5	26.91	2.63655	0.8322	5.0798
	2015-16	A5	104.7 - 108.7									105.81	2.63872	2.8234	5.529					105.81	3.37869	4.6416	7.7246
	2016-17	A7	0 - 8.1									4.01	5.8156	4.54	12.418
	2015-16	A7	2.8 - 19.9									10.11	3.11829	3.1452	6.6542					10.21	2.7993	3.13	6.4171
	2016-17	A7	18.6 - 42.2									20.41	5.99571	4.4208	11.8725					32.21	3.37001	3.7508	8.2227
	2014-15	A9	41.9 - 54.1					43.41	3.66079	-3.469	6.7746
	2014-15	A9	116.4 - 126.1													117.31	2.50201	3.1472	5.0393
	2015-16	A9	137.7 - 156.3					150.61	3.61305	-3.4974	7.8132					141.41	7.00259	8.1992	15.4236
	2016-17	A9	147.6 - 163.4	155.71	4.04488	-1.0481	7.9366
	2015-16	B1	67.6 - 83.4					76.01	2.87308	3.1836	6.1065
	2016-17	B1	102.2 - 111.3					110.51	3.40039	-3.3248	7.9301
	2014-15	B2	19.2 - 42.7													30.41	4.05139	4.023	8.3603
	2015-16	B2	70.1 - 84.7	73.81	5.49878	-1.9993	12.5392
	2016-17	B3	79.6 - 102.1	91.11	3.90383	-1.0162	7.662
	2016-17	B3	109.3 - 114									112.81	5.06044	-4.0002	9.6345
	2014-15	B3	111.3 - 123.8					112.81	4.57219	-3.8994	8.5725					112.81	5.02138	4.529	10.5025
	2016-17	B3	128.3 - 131.4									130.41	4.43765	-3.91	9.3283
	2016-17	B4	61.2 - 68.5	65.51	6.39716	-1.3904	13.0451													65.51	3.21594	3.8038	7.8328
	2016-17	B4	77 - 89.3	89.01	3.96459	-1.101	8.483
	2014-15	B7	0 - 11.8					2.71	5.67238	-4.3802	10.8043					1.11	4.55483	4.2838	9.4656
	2015-16	B7	0 - 12													9.61	3.35916	3.4054	7.3583
	2014-15	B8	5.1 - 26.1	22.11	3.55446	0.9256	7.1739
Silique density (SQD)	2016-17	A1	11.3 - 29.5																	21.41	3.15084	0.1016	6.224
	2016-17	A1	34.4 - 50.5									40.81	3.09876	0.1128	5.3002
	2014-15	A1	54.1 - 62.4									58.71	3.02064	0.1012	5.3696
	2015-16	A1	56.7 - 68.3									63.61	2.51503	0.0598	4.2765					60.41	3.89949	0.0762	8.3969
	2015-16	A1	72.8 - 89.6					83.61	3.89515	-0.0744	6.4798
	2014-15	A1	78.9 - 87.2					83.61	2.75373	-0.099	5.2625					81.41	2.73854	0.0804	5.7812
	2015-16	A2	60.4 - 72.4	67.71	2.95771	-0.0274	4.8724
	2016-17	A3	40.9 - 56.2									45.41	3.09008	0.1132	5.2769					46.81	4.13168	0.1168	8.2914
	2014-15	A3	68.9 - 74.9					69.51	3.79099	-0.1158	7.3482
	2015-16	A3	126.6 - 135.8									127.01	2.64306	0.066	4.5019
	2014-15	A4	36.6 - 43	40.41	3.32444	0.0413	6.1961	40.71	3.92119	0.118	7.6515
	2014-15	A6	93.8 - 108.2													98.11	3.56965	-0.0926	7.6269
	2014-15	A7	0 - 14.3	0.01	4.52228	0.0488	8.4344					8.11	4.26839	0.125	7.833
	2015-16	A7	0 - 8.1	0.01	4.93675	0.0346	8.366					5.01	12.1498	0.1456	24.5928
	2016-17	A7	0 - 10.1	1.01	8.3979	0.0619	16.9011	0.01	5.21017	0.135	11.0235	0.01	15.2811	0.279	32.3341					0.01	7.00693	0.1562	14.7676
	2015-16	A7	32 - 53.9									46.91	2.56928	0.0628	4.0664					46.91	7.01778	0.1048	15.3493
	2015-16	A10	7.5 - 38.7	36.51	3.32444	-0.0284	5.5053	28.41	8.31761	-0.1138	14.7556					9.51	4.13385	0.0684	8.9061
	2014-15	A10	32.5 - 33.9									33.51	2.68646	-0.0984	4.9166
	2014-15	B1	87 - 101.6	90.41	3.17471	-0.041	5.8012
	2016-17	B2	152.5 - 164.2																	160.01	4.08394	-0.1194	8.1821
	2016-17	B3	46.4 - 53.8					49.41	4.59823	-0.1282	9.6315
	2016-17	B3	66 - 95.1	76.81	3.38086	-0.0371	6.1479					88.41	3.23764	-0.1158	5.5418
	2014-15	B3	67 - 79.6					78.31	4.59606	-0.128	8.9536
	2015-16	B3	79.6 - 116.3	103.01	7.99211	-0.0445	13.7932					104.81	4.76098	-0.084	8.362
	2014-15	B3	88.3 - 106.1									103.01	6.85069	-0.1562	12.7193
	2014-15	B3	93.7 - 103	101.01	8.03768	-0.067	16.2826
	2015-16	B3	117 - 123.3					119.11	2.88176	-0.0628	4.7252
	2015-16	B4	31 - 32.9													31.31	2.59532	0.0536	5.4706
	2014-15	B4	83.9 - 94.5									90.61	3.09008	-0.1048	5.4833
	2016-17	B5	0 - 7.2					0.01	2.94686	-0.0994	6.0009
	2014-15	B5	30 - 42.3																	38.91	2.4087	-0.1208	5.6448
	2016-17	B5	128.1 - 144																	133.01	3.23547	-0.1048	6.3788
	2015-16	B6	25.8 - 31.6									28.11	2.66259	0.0598	4.2216
	2014-15	B8	0 - 1.4													0.01	3.6022	-0.092	7.6943
	2015-16	B8	84.8 - 90.8									89.81	4.13819	-0.0806	7.2805
	2016-17	B8	93.7 - 114.7					108.01	4.37472	-0.1354	10.8732					99.21	2.61268	0.0904	6.5908
	2015-16	B8	101 - 124.5	115.91	2.81666	-0.0265	4.6448	117.91	4.76966	-0.085	8.2569
	2014-15	B8	121.7 - 137					133.31	3.51974	-0.1122	6.8049
	2016-17	B8	122.2 - 126.8					125.71	5.04091	-0.133	10.452
	2016-17	B8	167.2 - 180.5	177.31	3.5371	-0.0389	6.473
Silique length (SQL)	2014-15	A1	0 - 15	6.51	3.1899	-0.1159	5.1773	0.01	2.76024	-0.2188	4.3227
	2015-16	A1	53.9 - 60									56.71	3.27236	0.2366	5.5216
	2014-15	A1	72.1 - 76.3					72.81	3.30708	0.2422	5.1384
	2014-15	A1	87.2 - 94.7					89.61	2.60834	0.2176	4.0956
	2016-17	A2	0 - 5.6													1.71	5.89589	0.3388	14.7495
	2016-17	A2	44.3 - 63.9									55.21	4.02752	0.4598	7.52
	2015-16	A3	91.1 - 106.6					96.21	5.6637	0.3682	9.2481
	2014-15	A3	106.9 - 134.4	119.11	3.66079	0.1341	6.2135	123.11	3.9277	0.294	6.7564
	2016-17	A3	108.2 - 113.2									109.61	2.55843	0.3618	4.6411
	2014-15	A5	39.8 - 49.2													42.91	2.71033	0.1986	5.6805
	2016-17	A5	89.2 - 109.8					96.91	4.54398	-0.3864	9.8411
	2014-15	A5	93.9 - 100.9					97.91	5.18847	-0.325	9.1471
	2016-17	A6	92.4 - 108.6	103.11	3.11829	0.1224	5.2032
	2014-15	A7	0 - 14									5.01	2.51503	-0.2284	4.7827
	2015-16	A8	37.8 - 59.6	54.51	3.51323	0.1155	5.9729
	2014-15	A8	44.2 - 73.6	54.51	5.11252	0.1501	8.5458	49.01	2.51069	0.2152	3.945	64.51	3.73457	0.2592	6.3173
	2016-17	A8	47.1 - 60.8	54.51	4.52228	0.147	7.4849					54.51	2.56494	0.3416	4.2726
	2015-16	A8	67.8 - 82.1					75.31	2.90129	0.2548	4.502	69.71	3.18339	0.2344	5.3632
	2015-16	A9	168.7 - 175.7													174.61	2.96422	0.2094	6.4122
	2014-15	A10	22.7 - 41.4	34.21	5.20366	0.1546	8.8111	36.51	6.39065	0.3656	11.3922	28.41	7.36281	0.3822	12.9807
	2016-17	A10	33.1 - 34.6					34.21	4.29877	0.372	8.9192
	2015-16	A10	44.9 - 67.2					48.91	5.72012	0.3696	9.1597
	2015-16	A10	67.8 - 88.5	79.71	5.19932	0.1475	9.083					77.31	4.20112	0.282	7.163
	2016-17	A10	71.4 - 85.2	82.31	5.08865	0.163	8.5073
	2014-15	B2	0 - 10.8													4.81	3.2116	0.217	6.7773
	2015-16	B2	169.2 - 174.6																	173.21	2.86006	-0.1784	6.5792
	2014-15	B3	166.5 - 189					172.61	3.9277	0.282	6.7602	177.71	3.79099	0.2664	6.4149
	2015-16	B3	193.9 - 214.4	207.21	5.08431	0.1426	8.9138	207.21	8.02683	0.4394	13.5187	207.21	3.98195	0.2658	6.8162
	2016-17	B4	42.9 - 54													47.71	2.75807	-0.236	6.5352
	2015-16	B5	35.5 - 46.5					44.51	3.08357	0.2536	4.3989
	2016-17	B5	42.7 - 48.4					42.91	4.63512	0.4024	10.3399
	2015-16	B5	63.7 - 81.3	74.41	3.91902	0.122	6.7336	70.41	2.62353	0.2334	3.7666	73.91	6.67492	0.3504	12.0125
	2016-17	B5	63.7 - 80.1	74.41	8.7885	0.2114	15.5405
	2014-15	B5	68.9 - 74.1	70.41	7.34979	0.1826	12.6842					70.41	7.52122	0.3778	13.4693
	2014-15	B7	0 - 5.3	1.01	2.91214	0.1073	4.3493					0.01	2.51069	0.2064	3.8932
	2015-16	B7	4.3 - 19.5					14.81	5.62681	0.3682	9.1976
	2014-15	B7	14.1 - 33.5					17.11	5.76352	0.338	10.2335
	2016-17	B7	20.5 - 40.8					29.11	4.15772	0.3656	8.5649
	2015-16	B7	24.8 - 30.1													25.21	3.58267	0.3952	7.861
	2015-16	B7	120.5 - 133.2																	132.21	2.98158	-0.292	6.9288
	2015-16	B8	88.2 - 108.8	94.11	2.49984	0.0991	4.2599
	2014-15	B8	166.3 - 184.8													177.31	3.71721	0.2394	7.9217
Silique on the main shoot (SQMS)	2016-17	A1	13 - 28.7																	25.41	2.77543	6.8362	7.3048
	2015-16	A1	33 - 42.4					36.51	2.92516	-5.3362	5.2008
	2015-16	A1	56.7 - 82.7					79.51	4.63946	-6.493	8.3008					70.11	4.79136	6.336	11.0128
	2016-17	A3	58.1 - 61.8									59.61	3.22028	6.4768	7.9629
	2014-15	A4	1.7 - 14.5									5.51	2.79713	-5.3112	5.9857
	2014-15	A4	67.1 - 76.6																	73.01	2.53673	-5.1412	5.5896
	2014-15	A5	0 - 2.3					0.41	2.79279	5.2982	5.5624
	2015-16	A5	0 - 2.9	0.41	3.71721	2.034	7.5275
	2014-15	A5	46.4 - 51.9													48.71	5.06912	12.8564	11.0705
	2014-15	A6	29.4 - 39.8					36.01	4.52879	-6.8824	9.2855					32.81	4.00148	6.5416	8.5832
	2015-16	A8	14.7 - 30.9	21.31	2.90563	1.822	5.8202
	2014-15	A8	20.6 - 32.5					31.41	3.77797	6.328	7.6148
	2014-15	A9	0 - 1.8	0.91	3.55229	-2.5283	8.156
	2016-17	A10	3.5 - 19.2					13.41	2.81449	-5.017	6.2901
	2015-16	A10	4 - 27.5					17.21	4.89552	-6.5036	8.9239
	2014-15	B2	82.7 - 85.3																	83.71	3.31142	6.8506	7.5831
	2016-17	B2	106.6 - 108.6					108.31	4.71975	-6.5996	11.1413
	2016-17	B2	156.3 - 169.9									161.11	4.17942	-7.4826	10.2894					160.01	4.80438	-13.5288	12.2215
	2015-16	B2	156.5 - 165.8									156.61	3.57833	-6.0076	7.8349					161.11	2.821	-5.8888	6.2651
	2015-16	B3	98.5 - 110.4	100.01	2.821	-1.7502	5.643
	2016-17	B5	0 - 10.2					1.01	4.2315	-6.1776	9.7055					0.01	2.89695	5.42	7.3517
	2015-16	B5	48.9 - 70	56.81	6.83767	-2.9137	15.9303
	2015-16	B5	141.3 - 157.2																	148.71	2.67561	5.5102	5.9229
	2014-15	B7	68.5 - 79																	74.21	2.94469	5.5576	6.5356
	2015-16	B8	0 - 10.8					3.31	3.8192	5.8198	7.2647
	2016-17	B8	155.3 - 173.8	163.61	4.33349	-2.9028	10.0607
Number of siliques on a plant (SQPL)	2014-15	A2	114.3 - 128.9									121.81	3.1682	108.077	6.7612
	2014-15	A3	49.8 - 52.1																	49.91	3.02498	107.312	6.4406
	2015-16	A3	85.3 - 102.8	98.71	4.0362	-26.8826	8.9332	93.81	4.50709	-79.2822	9.7819
	2014-15	A3	94.8 - 112.8					101.41	4.97147	-104.445	8.8689					104.21	3.75627	96.601	7.6719
	2016-17	A4	35.2 - 40.6									36.61	6.30385	119.116	16.3677					36.61	3.24415	88.1986	8.0396
	2014-15	A7	113 - 121	119.01	2.90346	-31.613	6.0562
	2016-17	A7	117.3 - 121	121.01	2.62353	-25.1926	5.019
	2016-17	A8	12.5 - 20.6																	19.41	2.74722	82.84	6.7669
	2015-16	A8	14.8 - 18.2																	17.41	3.58484	223.766	9.1192
	2016-17	A9	0.9 - 8.1													4.81	3.90817	77.5718	9.2469
	2014-15	A9	28.1 - 58.9					43.41	5.08214	-102.024	9.0536					31.91	3.97761	100.032	8.3361
	2016-17	A9	34.9 - 53.3					41.51	5.26659	-92.9878	12.5983
	2014-15	A9	141.6 - 147.1																	142.71	5.21234	148.083	11.4493
	2014-15	B1	5.1 - 17.5																	13.51	2.9946	110.817	6.3733
	2016-17	B2	108.1 - 108.8					108.31	2.83836	-65.2832	6.5674
	2014-15	B2	108.6 - 112.6					110.51	2.5389	-69.3186	4.0613									109.01	2.72769	102.842	5.8651
	2014-15	B2	170.4 - 174.6													173.21	2.7776	-81.0858	5.6781
	2014-15	B3	66 - 76.8	69.41	4.12734	-37.9762	8.5969
	2016-17	B3	88.3 - 105.6	99.41	6.15195	-39.7239	12.3328
	2014-15	B3	110.8 - 122.2					112.81	7.06118	-122.926	12.9436	116.31	5.06044	-140.844	11.1879
	2016-17	B3	128.4 - 142									131.41	3.55012	-80.8888	8.0308
	2016-17	B4	15.8 - 36.5	28.21	3.92119	-31.1305	7.6023
	2016-17	B4	89.9 - 97					90.61	2.62136	-64.9374	5.9992
	2014-15	B5	100.7 - 106					101.71	2.65825	-73.9138	4.6604
	2014-15	B7	0 - 2													0.01	3.11829	85.2714	6.3919
	2015-16	B7	0 - 4.6													1.11	2.69731	67.7988	6.0151
	2014-15	B7	21.1 - 23.8																	22.51	2.97073	133.124	5.8145
	2014-15	B7	52.4 - 70.9					59.51	4.88033	-101.004	8.7325
	2014-15	B8	4.4 - 25.7	21.01	3.38737	33.9079	6.9625
Seeds in a silique (SSQ)	2015-16	A1	53.6 - 66.9													64.61	2.79496	-0.896	6.2917
	2015-16	A1	83.4 - 94.5									88.21	4.68286	-1.3944	10.238
	2016-17	A3	23.5 - 48.8									42.81	5.86768	-1.6164	13.5906					33.71	4.13819	-1.2612	9.6626
	2015-16	A3	44.8 - 52.1																	49.91	2.8861	-1.0392	6.4915
	2015-16	A3	48.9 - 54.1									49.91	2.89478	-1.067	5.9721
	2014-15	A3	123.3 - 134.6					127.01	2.84487	0.9188	4.9207
	2014-15	A4	13.2 - 31.7									26.81	3.35048	-1.1336	6.573
	2016-17	A4	13.4 - 43.3	40.71	3.71721	-0.4531	7.3222	23.41	2.86874	-0.9044	5.577
	2014-15	A4	36.8 - 51.7	38.41	3.52625	-0.5007	6.5944
	2015-16	A7	0 - 23.1	18.61	9.86048	-0.6519	19.7486					1.01	3.03583	-1.1032	6.4004
	2016-17	A7	0 - 25	4.01	9.765	-0.7988	22.2015	18.61	9.82793	-1.745	21.5542	8.11	4.57436	-1.4252	10.102
	2014-15	A7	0.9 - 13.4	11.21	9.76717	-0.8888	20.4449					9.11	6.6619	-1.6434	13.8299
	2014-15	A7	18.4 - 21					18.61	8.76246	-1.614	16.5443
	2015-16	A7	37 - 41.5					37.21	5.04742	-1.2384	10.5711
	2015-16	B1	39.5 - 53.5	40.71	4.84344	-0.4497	8.9983
	2014-15	B3	70.4 - 75.6	71.51	3.3418	0.5274	6.2815
	2015-16	B3	166.8 - 180.5									175.81	3.32661	1.1628	6.9116					175.81	3.17037	1.1246	7.1641
	2015-16	B4	0.6 - 21.2													8.41	2.94686	-0.8918	6.5377
	2016-17	B4	62.1 - 74.4									72.81	2.98592	-1.1356	6.4605
	2014-15	B5	28.1 - 48.8									47.71	2.61702	0.979	5.0656
	2014-15	B5	100.6 - 114.6					105.71	4.34868	-1.1776	7.6899
	2015-16	B7	57.4 - 79.6					66.31	2.87308	-0.8852	5.5528
	2014-15	B7	72.9 - 82.3					74.21	4.15989	-1.0674	7.338
	2016-17	B8	0 - 2.2					0.01	4.17291	-1.0894	8.2838
	2016-17	B8	82 - 91.1													89.81	2.93384	-1.0376	8.3341
Oil content (OIL)	2016-17	A2	10 - 14.8													11.81	3.65862	1.352	8.9522
	2014-15	A3	20.3 - 44.8					41.81	5.91759	-1.7186	9.312
	2016-17	A3	43.7 - 48.9									46.81	3.30708	-1.2512	3.6636
	2015-16	A3	44.5 - 51.6					46.51	5.50746	-1.807	8.6552					49.91	5.19064	3.1856	12.0146
	2016-17	A3	53.1 - 58					56.81	5.36207	-1.607	10.7472
	2015-16	A3	58.2 - 62.6													59.61	3.03366	-2.26	6.9495
	2015-16	A3	74.9 - 83	79.51	3.11829	-0.5562	4.5003
	2016-17	A3	94.2 - 103.7													96.21	3.6456	1.3988	9.5486
	2015-16	A5	34 - 45.6					35.31	2.83836	-1.3112	4.3078
	2015-16	A7	0 - 17.1					13.51	4.63946	-1.6586	7.3977
	2016-17	A7	0 - 10.1	3.01	3.66079	-0.5794	4.9569
	2014-15	A7	55.3 - 61.3					59.61	3.07489	-1.2094	4.6492
	2016-17	A7	62.9 - 72.8					66.01	3.11829	-1.2084	6.0579
	2014-15	A8	10.7 - 44.4	20.61	27.1684	1.834	44.6565	32.51	10.1057	2.3068	16.5922	24.31	33.4332	4.5146	47.0905	27.31	4.00582	1.424	8.5332
	2016-17	A8	10.7 - 36.3	26.11	19.0201	1.4333	30.198	23.31	8.5281	2.1522	18.2753	24.31	20.3242	3.8466	33.9261
	2015-16	A8	12.6 - 38.8	24.31	15.1922	1.3574	26.1545	24.31	7.56462	2.2302	12.1474	24.31	27.3116	4.5214	38.3872					24.31	3.77363	1.5042	7.4394
	2016-17	A9	34.9 - 40.3																	37.31	5.23838	3.7072	12.5734
	2014-15	A9	50.3 - 61.3									51.31	6.02609	-1.5434	5.7373
	2016-17	A9	78.9 - 86.3									83.81	3.94506	-1.432	4.9287
	2016-17	A9	84.4 - 86.3																	85.01	6.78125	-2.2534	16.8198
	2014-15	A10	99.3 - 106.5									100.01	2.6474	0.956	2.2277
	2016-17	B1	0 - 4.5													0.01	3.29623	1.3238	8.0289
	2014-15	B1	27.4 - 39.4																	28.01	3.80618	1.3122	7.8134
	2014-15	B1	83.3 - 101.6									95.91	4.12951	1.2728	3.8247	90.01	4.41595	1.5174	9.5478
	2015-16	B1	106.3 - 112.3					111.31	2.90129	1.2734	4.3859
	2014-15	B2	30.5 - 50.2	43.21	5.19281	-0.687	6.2881	43.21	5.22536	-1.5806	7.9961
	2016-17	B2	31.7 - 43.7	35.31	5.14724	-0.6986	6.8918
	2016-17	B2	53.8 - 75.3					67.91	3.74976	-1.3434	7.35
	2014-15	B2	61.1 - 80.9													76.31	3.08357	1.192	6.4402
	2014-15	B2	101.2 - 108.1																	105.11	2.65825	1.0588	5.3666
	2014-15	B3	105.8 - 112.8	106.11	2.99026	-0.5021	3.4997
	2014-15	B3	122.1 - 133.8									132.81	4.72843	-1.338	4.4178
	2016-17	B3	126.9 - 131.6									129.41	3.16603	-1.3594	4.4106
	2015-16	B3	130.1 - 132.8									132.61	8.69953	-2.2684	9.7103					131.61	4.04488	-1.537	8.0222
	2016-17	B7	71.5 - 86.6	81.21	9.61093	1.0003	13.8233					82.91	13.595	2.8988	20.0807					77.21	3.7541	1.518	9.4602
	2014-15	B7	72.9 - 91.1	73.11	5.47057	0.7425	7.5319					82.91	12.9072	2.3478	13.5879					82.91	3.65428	1.23	7.4823
	2015-16	B7	82.2 - 93.6	82.91	4.39859	0.6653	6.4752					82.91	16.1904	3.1394	19.1625					82.91	3.43945	1.412	6.7451
Protein content (PRO)	2016-17	A3	42.3 - 56.8					48.81	3.30057	0.91	7.6689
	2015-16	A3	43.8 - 49.7					46.81	3.55663	0.8952	7.1211
	2014-15	A3	75.2 - 88	83.01	6.16931	0.4891	11.0677	76.31	8.11363	1.2884	15.1975	79.31	2.6691	0.7944	4.9836
	2015-16	A3	83 - 84.9	83.51	6.04562	0.4463	11.4926
	2014-15	A3	97.2 - 101.3																	98.71	3.91034	-1.0066	8.9369
	2016-17	A3	100.7 - 103.5													102.41	5.06478	-1.935	14.6921
	2016-17	A3	116.6 - 126.8	123.11	2.69731	0.3408	5.4542									121.11	2.55192	1.2836	6.6927
	2014-15	A4	47.7 - 61.6	53.31	4.98449	-0.4304	8.7525	54.01	3.37001	-0.8076	5.9368
	2015-16	A4	71 - 85.1	82.61	3.48502	-0.3314	6.4037
	2016-17	A5	4.9 - 18	15.61	4.37255	-0.429	9.0633
	2016-17	A6	100.4 - 109.3					104.31	2.70816	0.8328	6.165
	2016-17	A6	124.3 - 139.6																	128.31	3.71721	-0.9556	9.4913
	2016-17	A7	0 - 22.3									5.01	2.84704	-0.8432	5.5387
	2016-17	A8	33.6 - 39.7	38.81	3.12914	-0.3576	6.3775
	2014-15	A9	88.6 - 101.9									91.61	3.08357	-0.897	6.2375
	2015-16	A9	90.3 - 105	100.91	6.08685	-0.4531	11.4906					101.91	3.45681	-1.189	7.5645
	2016-17	A9	122.7 - 150.2									136.31	6.85937	-1.3932	14.8909
	2014-15	A9	123 - 129.9													126.11	4.55266	-1.0106	10.4194
	2015-16	A9	161.8 - 162.8																	162.41	3.02715	1.4922	7.0859
	2015-16	B1	50.4 - 72.8	65.11	4.79136	-0.422	9.7865
	2016-17	B1	57.9 - 62.1	61.71	4.15989	-0.4159	8.6117
	2014-15	B1	74.5 - 81.4									76.61	3.55446	-0.9836	7.2427
	2016-17	B1	77.8 - 87									85.41	5.36207	-1.1958	11.1717
	2015-16	B1	92.8 - 102.3									95.91	3.03149	-1.0602	6.5687
	2014-15	B2	0 - 7.9					0.71	2.70382	0.7138	4.7197
	2014-15	B3	77.8 - 96.3	95.01	3.97544	0.3851	6.9288	78.31	5.0127	1.003	9.003
	2015-16	B3	147.8 - 163.1					152.61	5.55737	1.1238	11.4477
	2016-17	B5	57.3 - 73.7									63.71	2.76675	0.834	5.4636
	2016-17	B6	0.9 - 24.3									15.41	3.91251	-1.006	7.93
	2016-17	B7	21.9 - 26.7					25.21	3.39822	-0.971	8.5009
	2016-17	B7	113.9 - 133.3									123.61	5.17328	-1.1682	10.7727
	2015-16	B7	120 - 127.1									123.61	3.80618	-1.1952	8.3744
	2014-15	B7	124.6 - 141.6	135.81	6.8355	-0.5235	12.5879
	2016-17	B7	133.9 - 154.5	138.71	4.34651	-0.4156	9.0242
	2014-15	B7	143.6 - 149.6									144.61	2.99894	-0.8724	6.0581
	2014-15	B8	0 - 8.5	3.31	4.4702	-0.4145	8.0813
	2015-16	B8	83.3 - 98.5					88.21	2.84921	0.7968	5.6963
	2016-17	B8	100.9 - 119.9					115.91	3.35482	0.9374	7.7977
Thousand seed weight (TSW)	2015-16	A1	62.4 - 75.8									72.21	7.96607	0.383	13.3758
	2016-17	A1	71.6 - 79	72.21	2.71901	0.1229	5.2043					72.21	5.96967	0.3804	10.9988
	2014-15	A1	72 - 88.5									81.41	7.36281	0.312	12.338					82.21	3.57182	0.2164	7.9492
	2015-16	A1	79.8 - 92.6					83.61	3.28972	0.4104	5.8555
	2015-16	A3	20.4 - 44.5	31.11	3.28972	0.1362	6.4754					38.81	5.60945	0.3148	9.174
	2016-17	A3	26.7 - 33.6	31.11	3.0163	0.1358	6.0184	26.81	2.97941	0.3882	5.96
	2014-15	A3	39 - 43.6									39.81	7.79681	0.3322	13.856
	2016-17	A3	56.1 - 60.6									56.81	5.29914	0.3476	9.4631
	2014-15	A3	67.4 - 69.1	67.51	4.47237	0.1354	8.211
	2015-16	A3	84 - 98.7					96.21	4.59606	0.4868	8.3343
	2014-15	A3	107.4 - 109.6					107.91	8.21128	0.5498	13.7926
	2015-16	A4	61.1 - 72.1									67.81	3.54578	0.244	5.6066
	2015-16	A4	88.2 - 97					90.41	2.9078	0.3672	4.7762
	2016-17	A5	69.7 - 77.2													75.31	3.24632	-0.3828	7.8599
	2015-16	A5	97.9 - 108.5																	105.81	3.46766	0.3414	8.1619
	2016-17	A7	9.8 - 31.3	17.31	4.07092	0.1529	8.1485	20.41	6.86154	0.6042	14.72	26.11	3.19858	0.2568	5.0894
	2016-17	A7	10.1 - 11.2													10.21	4.30094	-0.4502	10.4005
	2014-15	A7	14 - 24.3													18.61	3.17037	-0.2736	6.5301
	2014-15	A7	16.3 - 29.2	17.31	4.80438	0.1452	9.4223	18.61	11.1668	0.6348	19.5263
	2016-17	A7	43.5 - 56.8									52.91	3.36784	0.2718	5.5595
	2016-17	A7	111.1 - 121	121.01	2.69948	0.1169	4.7814
	2015-16	A7	116.8 - 121									119.01	5.0344	0.3034	8.2604
	2016-17	A9	44 - 48.2													46.11	2.94035	-0.3452	6.3207
	2014-15	A9	51.8 - 54.1													53.11	4.02318	0.6058	8.4973
	2014-15	A9	67.8 - 71.1													68.71	3.14216	-0.5402	7.3552
	2014-15	A9	74.4 - 91.5									89.11	6.23441	-0.2844	10.4757
	2015-16	A9	80.3 - 90.6									81.41	5.208	-0.2984	8.4002
	2016-17	A9	80.4 - 84.4									81.41	3.05102	-0.2864	6.3774
	2015-16	A10	35.5 - 48.2					38.81	2.79496	0.3818	4.9372
	2015-16	B3	44.9 - 61.9	49.41	5.18847	0.1679	9.9654
	2015-16	B3	50.8 - 71.5					60.01	6.64888	0.589	12.4178					70.11	3.74108	-0.3658	8.1502
	2016-17	B3	53.6 - 74.1									54.41	3.01847	0.2534	4.8338
	2014-15	B3	97.5 - 108.7	100.01	3.67815	0.1221	6.6772	104.81	4.557	0.384	7.2188
	2016-17	B3	104.4 - 109					104.81	3.76495	0.4358	7.66
	2015-16	B4	34.7 - 56.6													40.81	2.5389	-0.3086	5.4487
	2016-17	B4	35.8 - 52.3													47.71	4.04054	-0.4298	8.8453
	2016-17	B5	60.3 - 65.4									62.21	6.29951	0.4018	12.3425
	2014-15	B5	61.9 - 73.6									67.41	3.20292	0.1982	5.0789
	2014-15	B5	102.5 - 112.5	107.11	3.43077	0.1173	6.2065
	2015-16	B5	103.8 - 112.5	110.41	4.01016	0.1456	7.7751
	2014-15	B6	72.7 - 83.4									76.41	2.81666	-0.1852	4.4188
	2015-16	B6	124.5 - 128.4	127.51	2.72986	0.1168	4.7315
	2015-16	B7	68.9 - 82.3													70.91	2.61485	-0.299	5.6297
	2015-16	B8	88.3 - 90.9	89.81	5.3382	0.193	10.5123
	2015-16	B8	123.3 - 131.3	126.21	2.73854	-0.1357	5.092
The dominance effects were estimated from the output of the program (–d/2) multiplied by –2 in MPH-V and by 2 in MPH-E, while the output of the QTL mapping with backcross hybrid data –(a+d)/2 and (a–d)/2 were multiplied by 2.
Chr	Chromosome
PVE (%)	Phenotypic Variance explained by the single QTL
VEH	DH population
BC-V	Backcross population developed from crossing the VEH lines with Varuna
BC-E	Backcross population developed from crossing the VEH lines with EH2
MPH-V	Mid parent heterosis dataset calculated from the BC-V population
MPH-E	Mid parent heterosis dataset calculated from the BC-E population
The QTL with bold PVE indicate major QTL with PVE greater than 10%
