# Supplementary material for: Genetic Analysis of Heterosis for Yield Influencing Traits in Brassica juncea Using a Doubled Haploid Population and Its Backcross Progenies
Source: Front Plant Sci. 2021 Sep 16;12:721631. doi: 10.3389/fpls.2021.721631 (PMC8481694; doi:10.3389/fpls.2021.721631)
Supplement: Supplementary file 8 [file Table_8.XLSX]

## Sheet: Sheet1
Supplementary Table S8. Summary of QTL detected using the adjusted mean (BLUPs).
			VEH (DH)				BC-V				BC-E				MPH-V				MPH-E
Trait	Chr	Interval (cM)	Position (cM)	LOD	Effect	PVE (%)	Position (cM)	LOD	Effect	PVE (%)	Position (cM)	LOD	Effect	PVE (%)	Position (cM)	LOD	Effect	PVE (%)	Position (cM)	LOD	Effect	PVE (%)
Plant height (PH)	A1	75.2-88.8					83.21	3.44813	-7.3164	5.3915					83.61	5.59426	5.576	10.7656
	A2	58.2-74									65.81	3.64777	-13.4072	5.1292	72.41	3.18339	4.1912	5.9233
	A3	77.1-89.5																	82.51	2.51069	2.1906	5.0355
	A7	0-11.9	1.01	18.5644	14.7764	33.2301	0.01	10.2142	13.613	19.0049	3.01	15.4417	29.4214	26.0605					10.21	5.21234	3.3292	11.7999
	A8	15.3-24	19.41	3.02715	5.0934	3.868
	A9	79.5-105.9									91.61	3.68466	12.3074	4.538
	A9	117.3-126.7									120.61	3.14216	11.7918	4.0243
	A10	8.2-10	9.51	2.93384	-5.3781	3.7588
	A10	25.5-42.1	38.51	3.76929	-5.7724	4.7881					28.41	7.67963	-19.5068	11.1119					32.41	2.72769	-2.2622	5.3287
	B1	107.1-111.3									110.51	2.73854	-10.7654	3.4197
	B2	0.5-3.6	2.61	3.64777	-5.3884	4.6202
	B2	30.4-58.9					44.71	4.50058	-8.6104	7.7161					43.21	4.02318	4.5932	7.583
	B3	90.3-103.7	93.51	5.73748	-7.4236	8.3642	93.51	5.61596	-9.824	9.8876					97.11	3.6239	4.3436	6.7667
	B5	37.2-48.7	38.91	6.61416	-7.9588	9.7483	38.91	5.03657	-9.3024	8.7477
	B5	39.9-67.7									50.71	3.78448	-13.061	5.1608
	B5	84.5-99.3	92.31	2.66042	-5.3009	3.6233
	B7	137.9-151.6	149.61	4.76532	6.8425	6.7944	149.61	2.72769	6.8268	4.5546	147.51	2.63221	10.7118	3.2908
	B8	0-15.1	2.31	2.99026	4.933	3.8266
	B8	161.3-177.2	168.31	3.52625	-6.0039	5.2256					168.31	3.25934	-12.8566	4.662
Days to flowering (DF)	A1	80-97					83.21	4.40944	-2.3268	7.8708					83.61	9.89954	1.9384	19.5859
	A3	71.8-92.3													84.91	3.50889	1.0936	6.3604
	A4	87-94.5													88.01	2.49767	1.099	5.2909
	A7	0-7.8	0.01	19.2479	4.9029	34.4268	0.01	4.86297	2.4066	8.5854	2.01	19.3455	9.9388	32.5734					0.01	2.67127	0.6184	6.0771
	A10	26.9-33.3									28.41	5.87202	-4.9408	7.828
	B1	100.5-111.3					109.21	2.74505	-1.8012	4.7609
	B2	71.1-89.1																	83.71	3.01196	-0.7898	6.9507
	B3	53.8-64.3													60.21	4.91939	1.2912	8.9649
	B3	82.3-112.9	93.51	5.35773	-2.3408	7.8619	97.81	5.31216	-2.4848	9.3452	108.01	2.77543	-3.114	3.2746
	B5	35.8-56.6	38.81	6.19969	-2.4826	9.152					38.81	5.29914	-4.607	7.0177
	B8	17-23.1	17.51	2.67344	1.5379	3.4825
	B8	170.1-190.4	180.51	3.23547	-1.7903	4.5702
	B8	206.1-214.6									210.11	4.95845	-4.4896	6.5353
Main shoot length (MSL)	A3	52.1-66.3																	62.61	2.49984	-1.233	4.5059
	A3	70-87.8	84.91	3.13348	2.0384	4.9759	83.51	4.48105	2.47	8.309					75.01	3.35482	-1.735	6.6875
	A4	27.6-41.7	37.81	6.37329	-2.9829	10.7349					38.41	7.49301	-5.689	9.1568
	A4	48.9-56.2					52.01	2.81015	-1.8792	4.6996
	A6	71.2-82.9					79.51	4.85429	-2.6382	9.0827					82.41	3.15518	1.6884	6.2856
	A7	0-5.2	0.01	9.56536	-3.6771	16.5203					0.01	26.1745	-12.3494	42.0219
	A8	40.7-53.4					50.01	3.16603	2.075	5.7571
	A9	88.5-105.1	93.61	2.89912	1.9844	4.6664
	B2	126.5-132.5													128.11	3.03149	1.6594	6.015
	B3	0-12.3	3.81	2.95337	1.8991	4.2653	0.01	5.50746	2.7964	10.4187	3.81	2.59315	3.2502	2.9225	0.01	6.50349	-2.5072	13.5941
	B3	80.9-99.5	91.11	5.93929	2.8199	9.729					89.81	8.29157	6.1246	10.147
Number of primary branches (PBR)	A3	67.2-81.5	75.01	5.9675	-0.2431	8.3769	70.51	5.66153	-0.2554	9.6383					71.91	2.53673	0.1748	4.2267
	A4	13.5-21.6													16.11	3.00328	-0.1962	5.4124
	A4	29.5-51.6	40.41	5.52048	0.2316	7.8323	40.71	2.60617	0.166	4.1523	40.71	5.73097	0.5762	7.9607
	A7	0-17.3	0.01	9.92124	0.3184	14.7799					6.01	19.5604	1.2358	34.8027					15.31	7.93569	0.3694	15.3564
	A8	16.4-37.8																	27.31	4.13819	0.259	7.4793
	A9	31.2-43.4													41.51	2.83185	0.1886	5.0886
	A10	14.1-34.6	27.51	3.35265	-0.1763	4.2147
	B1	105.8-111.3					108.21	3.038	-0.1832	4.8702
	B3	0-5.2	3.81	12.3885	-0.3691	19.143	3.81	11.0887	-0.3724	19.974	0.01	7.1176	-0.6522	10.1226	0.01	4.21197	0.2386	7.7457
	B3	74.4-78.4									75.61	2.70816	-0.402	3.6129
	B7	146.4-156.8	153.31	2.73203	0.158	3.3958					149.61	3.48719	0.4538	4.6793
	B8	116.3-137.4													135.31	5.06912	0.272	9.9982
	B8	161.7-193.9	169.31	3.89298	-0.2048	5.7045	167.31	3.03366	-0.1902	5.0667
Number of secondary branches (SBR)	A2	85.9-107.1									96.91	3.60871	0.4742	7.267
	A3	94.5-117.1	98.71	3.12046	-0.4306	5.4527	104.21	6.85503	-0.5854	12.6309					104.21	3.29406	0.2788	6.9265	99.61	4.66116	0.642	10.4918
	A4	25.7-51.7	36.61	4.79787	0.5551	9.3791					39.41	5.14507	0.5662	11.0799
	A4	73-80.3					74.01	2.63872	0.3468	4.7678
	A7	14.8-20.2													18.61	3.74325	0.2848	7.6254
	A7	101.6-106.8	104.81	2.84053	0.8345	5.0189
	A9	136.4-141.8													141.41	4.02101	0.302	8.0662
	A10	1.3-10.2					9.51	3.57833	0.402	6.2854
	B2	21.9-36.4					26.61	2.87525	-0.3568	5.0051
	B2	65.1-78.9	77.01	5.65068	-0.6087	11.1169
	B2	128.1-140.1													133.21	2.7342	0.2402	5.3761
	B3	99.9-123.3	110.81	6.78342	-0.6632	13.2741	112.81	5.54869	-0.505	10.0285
	B8	0-2.2																	0.01	2.50418	-0.3176	5.4941
Single plant yield (SPY)	A3	56.1-58.1									56.81	2.60834	1.1878	4.3134
	A3	60.5-81.5	69.51	4.69154	0.4335	9.8194					76.31	2.71467	1.413	4.4806
	A4	38.1-60.7									50.61	4.94109	1.5328	8.3445					39.41	2.72769	0.7258	5.9241
	A5	40.9-57.8	51.21	2.67127	0.3213	5.4302
	A7	0-18.3									6.01	6.97872	1.9236	12.8756
	A7	13.5-26.1																	24.31	3.11829	0.794	6.7295
	A9	141.3-141.7													141.41	3.2116	1.1136	6.8696
	B3	110.8-117.7													112.81	2.5172	0.577	5.3164
	B3	124.9-132									130.41	4.99968	-1.6284	9.3173
	B4	97.3-117.7	107.91	2.93818	-0.3474	5.9984
	B6	17.5-28.1					25.81	2.74288	-0.8764	5.6324
	B7	0-12.8					9.61	2.56928	-0.8488	5.2394					1.11	4.42897	0.776	9.6115
Silique density (SQD)	A1	63.8-66									65.61	7.80332	0.1196	12.2955
	A1	76.4-87					83.61	2.76024	-0.0226	5.374	83.61	3.63909	-0.0806	5.3239	82.21	4.18376	0.022	8.2487
	A2	104.3-119.4																	113.21	2.97941	0.0286	5.6129
	A3	68.8-81.5					69.51	3.68466	-0.0258	7.2671
	A3	103.6-109.6									106.91	2.95771	0.0548	4.2951
	A4	30.3-36.6					30.71	2.53456	0.021	4.5793
	A7	0-17.1	3.01	7.46697	0.0409	14.4091					4.01	14.0052	0.1294	24.6227					12.21	6.34291	0.0434	13.3291
	A9	88.6-107.8																	95.41	3.07706	0.0288	5.8082
	A10	34.6-39.1	36.51	2.91648	-0.0244	4.9171
	B1	105.3-111.3					108.21	2.73637	-0.0222	5.3275
	B3	44-53.7					49.41	3.02498	-0.0226	5.4281
	B3	88.3-109.5	104.81	8.2677	-0.041	14.5062					104.81	7.71001	-0.0884	11.9639
	B8	0-2.2													0.01	3.88647	-0.0212	7.6294
	B8	88.6-108.1													101.01	4.65899	0.0236	9.282
	B8	100.9-122.6					117.91	4.557	-0.0302	9.6514
	B8	178.9-188.3	180.51	2.58447	-0.0232	4.3389
Silique length (SQL)	A1	3.8-16.7	8.01	2.72552	-0.0881	4.2523
	A1	23.2-35.3	51.61	2.97941	0.0933	4.2953													28.41	2.93384	0.0488	6.8729
	A1	55.5-74.6					72.81	3.81703	0.0996	5.4826
	A3	93.5-106.6					96.21	3.58484	0.1036	5.8077
	A5	86.1-99.9													91.11	2.63655	0.043	5.2182
	A7	0-11									4.01	4.22499	-0.2316	7.4996
	A8	44.5-58.4	54.51	4.76098	0.1193	7.6612	49.01	3.84958	0.1072	6.1576
	A8	64.6-69									66.01	3.68683	0.1968	5.7082
	A8	83-86									85.01	2.61268	0.1764	4.5954
	A10	32.6-48.1					34.21	6.15195	0.137	10.1486
	A10	71.4-85.3	79.71	6.89626	0.1501	11.424					77.31	5.73965	0.2606	9.223
	B1	0-2.5													0.01	2.50201	0.0426	4.9497
	B3	194.2-214.4	206.51	2.55843	0.0855	3.8508	207.21	7.77945	0.154	13.2839	211.41	3.87779	0.2216	6.982
	B5	71.9-80.6	74.41	7.72086	0.1547	12.9824					73.91	8.99465	0.3256	15.5693
	B7	10.2-18.6					13.41	4.29443	0.1134	6.9687					15.81	4.6004	-0.0562	9.384
	B8	91.1-112.9	97.41	3.91685	0.1105	6.4823
	B8	229.5-241.5													237.51	3.38954	0.0494	7.0354
Silique on the main shoot (SQMS)	A1	44-52.3					50.11	3.89515	-1.5062	7.9041
	A1	60-67.9																	66.01	4.1013	1.1208	9.2966
	A3	131.6-138.8									137.81	3.13999	2.1634	7.3719
	A4	4.6-17.3																	13.51	3.9928	-1.067	8.314
	A6	43.9-59.3													56.91	2.91431	1.1312	5.7047
	A8	20.6-36.7	32.51	3.84307	1.314	8.5845
	A10	16.4-38.5													28.41	7.43442	1.9046	15.515
	B3	57-62.3													58.61	4.51794	2.0682	8.9312
	B5	50.7-66.7	58.81	2.97941	-1.1235	6.634
	B8	0-2.2					0.01	2.5606	1.2176	4.8776
Number of siliques on a plant (SQPL)	A3	36.2-48.9									45.41	3.10527	26.7444	6.7198					44.81	4.28141	25.9018	9.3096
	A3	66.3-77.3													67.51	3.29189	16.5504	6.8596
	A3	93.6-112.9					97.21	3.90383	-19.4794	7.2376
	A4	44.5-58									50.61	3.40256	27.5196	7.3831
	A7	115.3-121	121.01	4.54615	-14.5041	8.7935
	A8	20.6-29.8									21.31	4.04054	62.4332	8.856					24.31	2.77977	20.8948	5.8499
	B2	60.7-79	67.91	2.53022	-10.5325	4.7496
	B3	97.6-106.1	100.01	6.14327	-16.6865	12.0627	103.01	4.13602	-20.178	7.9779
	B3	118.9-123.3					120.11	4.13168	-20.0652	7.8487
	B7	0-21.1					9.71	4.07743	-19.5216	7.5559
Seeds in a silique (SSQ)	A1	79.5-86.9									85.61	2.70382	-0.5548	4.9538
	A2	63.9-73.2									67.71	2.58664	0.5428	4.7261
	A3	40.1-65.1																	53.11	4.63512	-0.3848	9.727
	A3	126.6-131.6					127.01	2.70382	0.3492	4.8566
	A4	18.2-30.9	21.41	3.36567	-0.325	5.8452
	A5	40.2-46.2									42.91	2.9295	0.5572	4.95
	A7	2.6-28.2	11.21	12.8659	-0.6804	25.344	18.61	6.71181	-0.5492	12.8063	10.11	8.15486	-1.004	16.3148
	A7	91.8-101.6																	97.81	3.1248	0.3152	6.4225
	B1	61.7-75	62.11	2.60617	-0.2935	4.4789
	B5	109.4-127.4					118.71	2.74505	-0.338	5.0321
	B7	70.9-84.9					75.21	3.04234	-0.3582	5.6495
Oil content (OIL)	A1	41.5-51.6					44.01	2.53456	0.2426	3.6077
	A3	40.4-58.8					48.81	4.71758	-0.3422	7.0336	46.81	2.62136	-0.7286	1.65	46.51	7.75124	0.2312	16.0087
	A7	10.9-24.1					13.51	6.91579	-0.426	10.8575
	A8	12.6-42.2	20.61	25.0657	1.3216	37.4992	21.31	13.6319	0.62	22.5579	24.31	39.6068	3.9242	47.4198					13.41	3.37218	0.5776	6.0519
	A9	33-40									34.91	2.5823	-0.8218	1.6441
	A9	77.3-87.9									77.61	5.63549	-1.1084	3.9891
	B1	86.5-101.6									96.81	3.70853	0.903	2.5493
	B2	23.7-52.9	43.21	3.33095	-0.4168	3.6843	33.31	3.27019	-0.2768	4.7071
	B2	49.6-62.9													58.81	2.52154	0.1272	4.883
	B2	97.5-108.1																	105.11	3.15518	0.5328	5.6422
	B3	4.7-16					12.41	2.77543	-0.2464	3.6656					10.81	3.7975	0.1596	7.4245
	B3	129.6-133.7									132.81	6.87673	-1.2392	4.9482					131.61	3.13348	-0.5266	5.6064
	B6	119.4-127.5																	124.41	3.83656	0.6046	6.9964
	B7	77-93.6	82.91	6.82031	0.6453	7.9544					82.91	21.3203	2.4334	19.0407					83.91	6.71832	0.8028	13.0429
Protein content (PRO)	A3	41.8-50.6													46.81	2.8427	-0.1492	5.7322
	A3	69-75.9																	71.51	2.5172	0.1634	5.1379
	A3	79.5-90.8	83.01	6.40367	0.3475	11.9558	83.51	2.71033	0.121	5.1723
	A4	50.9-59.4	52.01	4.25754	-0.2766	7.6963
	A5	10.7-17.1	14.01	2.52805	-0.2073	4.1802
	A5	111.3-115.3					113.81	3.6673	0.1432	7.133
	A8	34.3-44.5	40.61	2.78194	-0.2151	4.5595
	A9	81.1-101.9									91.61	6.76172	-0.6998	12.4942
	A9	109.4-118.4	117.11	3.89732	-0.2737	7.0632
	A10	38.9-43.9					42.91	2.87742	-0.2504	5.0782
	B1	71-90	77.81	2.88176	-0.2318	5.1488					74.91	6.08902	-0.6918	11.6392
	B3	77.3-99.9	91.11	3.20509	0.228	5.2158
	B3	132.6-156.3					152.61	6.33206	0.1884	12.729					132.81	4.51143	-0.1866	9.1664
	B6	126-128.4																	127.51	3.20726	-0.1502	6.8386
	B7	48.8-60.5									56.91	3.31576	-0.4834	5.9631
	B7	141.3-149.8	144.61	5.23621	-0.315	9.6024					144.61	3.7975	-0.514	6.7239
	B8	89.2-90.7													89.81	3.79967	-0.3	8.2377
Thousand seed weight (TSW)	A1	60.5-79	69.11	3.94289	0.1108	7.1153					72.21	10.5288	0.307	15.7109
	A1	81.4-86.7																	82.21	2.63438	0.0472	5.678
	A3	28.8-43.9	31.11	3.28538	0.1036	6.0822					31.11	7.80766	0.265	11.8812
	A3	70.4-78.5									75.01	3.31576	0.1732	4.1869
	A3	102.8-113	107.91	2.63004	0.0931	4.7531	103.51	7.4214	0.2086	12.2836
	A4	60.9-75.5									69.61	2.51286	0.1364	3.2087
	A7	8.3-30.3					18.61	7.77945	0.2096	12.8388					20.41	4.92807	-0.1188	9.4766
	A7	48.2-64.2	54.51	5.08214	0.1241	9.331					53.91	2.73203	0.1508	3.8274
	A7	112.7-121					117.31	2.89912	0.1202	4.0824
	A9	72.9-94.6									81.41	6.32555	-0.2304	9.1563	76.91	2.5606	-0.0834	4.8283	86.91	3.2767	-0.0526	7.1393
	A10	32.9-35.5					34.21	4.08394	0.1476	6.3493
	B3	88.3-109					104.81	4.6438	0.1562	7.2382					98.41	4.49624	-0.1128	8.5871
	B4	29.2-52.6													40.81	2.98158	-0.0934	5.5859
	B5	60.2-71									63.41	4.79353	0.2022	6.7872
	B5	102.7-116.4	110.41	2.97941	0.0965	5.565
	B7	41.5-50.3													47.81	3.83222	-0.1046	7.2682
	B8	214-241.2													226.71	2.86657	0.0882	5.0902
The dominance effects were estimated from the output of the program (–d/2) multiplied by –2 in MPH-V and by 2 in MPH-E, while the output of the QTL mapping with backcross hybrid data –(a+d)/2 and (a–d)/2 were multiplied by 2.
Chr	Chromosome
PVE (%)	Phenotypic Variance explained by the single QTL
VEH	DH population
BC-V	Backcross population developed from crossing the VEH lines with Varuna
BC-E	Backcross population developed from crossing the VEH lines with EH2
MPH-V	Mid parent heterosis dataset calculated from the BC-V population
MPH-E	Mid parent heterosis dataset calculated from the BC-E population
The QTL with bold PVE indicate major QTL with PVE greater than 10%
	QTL detected in the combined analysis
	QTL detected as environmentally stable QTL
