# Supplementary material for: Genetic Analysis of Heterosis for Yield Influencing Traits in Brassica juncea Using a Doubled Haploid Population and Its Backcross Progenies
Source: Front Plant Sci. 2021 Sep 16;12:721631. doi: 10.3389/fpls.2021.721631 (PMC8481694; doi:10.3389/fpls.2021.721631)
Supplement: Supplementary file 9 [file Table_9.XLSX]

## Sheet: Sheet1
Supplementary Table S9. Epistatic interactions detected in the doubled haploid population (VEH), two backcross populations (BC-V and BC-E) and the midparent heterosis datasets (MPH-V and MPH-E)
Trait	Dataset	Chr1	LeftMarker1	RightMarker1	Chr2	LeftMarker2	RightMarker2	LOD	PVE %	AA
Plant height (PH)	VEH	A1	Bn-A01-p599910	At4g39690(18PP)	B1	Bj-B7-p3638067	Bj-B7-p1356531	5.1451	1.5408	-3.419
	BC-E	A1	Bn-A01-p1041947	Bn-A01-p1056386	A2	Bn-A02-p3427640	At5g15280a(431)	5.1508	1.9162	-9.3742
	BC-V	A1	BJ_VH_0203	BJ_VH_0197	B2	Bj-B5-p3457454	BJ_VH_0188	5.3956	1.6257	-8.3874
	BC-E	A1	BJ_VH_0203	BJ_VH_0197	B2	Bj-B5-p4158393	Bj-B5-p4191882	5.9098	2.1561	-9.8578
	BC-V	A1	Bn-scaff_15838_1-p1869557	At4g31720b(10PP)	B4	Bj-B6-p31269287	Bj-B6-p31352450	6.1811	1.9349	-9.3942
	VEH	A1	Bn-scaff_15838_1-p1869557	At4g31720b(10PP)	A6	At1g19850(1C13)	Bn-A06-p6439396	5.2049	1.5685	-3.5927
	BC-E	A1	Bn-Scaffold000164-p300241	Bn-Scaffold000164-p196286	A4	Bn-A04-p16719721	Bn-A04-p17052071	7.3127	2.5277	-10.9563
	VEH	A1	Bn-A01-p27965742	Bn-A01-p28161207	A2	Bn-A02-p8176181	Bn-A02-p8190375	7.0489	2.1606	-4.0596
	MPH-E	A2	Bn-A02-p2782176	Bn-A02-p2962298	B7	Bj-B3-p15315297	Bj-B3-p14996195	6.249	1.4361	-4.3778
	VEH	A2	Bn-A02-p3427640	At5g15280a(431)	B5	Bj-B1-p38972802	Bj-B1-p39150947	5.5118	1.825	-3.6383
	BC-E	A2	Bn-A02-p4712683	BJ_VH_0679	A6	Bn-A06-p908271	Bn-A06-p825900	5.7354	2.1052	-9.7326
	MPH-V	A2	Bn-A02-p7396400	BJ_VH_0628	A10	Bn-A10-p8560686	Bn-A10-p7707416	5.6604	3.9237	-7.4173
	BC-V	A2	Bn-A02-p15184172	BJ_VH_0652	A3	Bn-A03-p1698016	At5g06240b(5C2)	6.4788	1.7822	-8.9833
	BC-E	A2	Bn-A02-p15184172	BJ_VH_0652	A3	Bn-A03-p1698016	At5g06240b(5C2)	5.0825	1.7524	-9.0886
	VEH	A2	Bn-A02-p15184172	BJ_VH_0652	A3	Bn-A03-p1698016	At5g06240b(5C2)	5.5395	1.7375	-3.6503
	BC-V	A2	Bn-Scaffold000270-p33166	UGM0428b	A5	Bn-A05-p20632153	Bn-A05-p20390129	5.7859	1.6489	-8.6915
	BC-E	A3	Bn-A03-p2171944	Bn-A03-p2737116	B7	Bj-B3-p45906251	BJ_VH_0943	5.3123	1.6341	-8.8835
	BC-E	A3	UGM0058	At4g20150b(73PP)	B8	UGM0335	BJ_VH_1027	5.4635	1.8694	-9.9512
	VEH	A3	UGM0058	At4g20150b(73PP)	A9	UGM0071	Bn-A09-p31611638	6.6429	2.1213	-4.0575
	VEH	A3	At4g23100a(79PP)	At4g24440(63PP)	A4	Bn-A04-p7541325	At5g40390(120)	9.7556	2.7302	4.9869
	BC-E	A4	Bn-A04-p262404	At2g01940(93)	A5	UGM0240	Bn-A05-p18137410	6.3631	2.1463	-9.9154
	BC-E	A4	Bn-A04-p2689124	Bn-A04-p2751097	B2	Bj-B5-p1592488	Bj-B5-p1619775	5.4044	1.9124	9.3679
	BC-E	A4	Bn-A04-p2948936	Bn-A04-p3190463	A9	Bn-A09-p34779068	Bn-A09-p35262679	5.5195	1.8779	-9.3848
	VEH	A4	Bn-A04-p2948936	Bn-A04-p3190463	B2	Bj-B5-p1592488	Bj-B5-p1619775	5.5609	1.6485	3.4989
	VEH	A4	Bn-A04-p9296314	At2g22640(137)	B4	At2g21620b(42)	BJ_VH_1079	6.7518	1.8946	-3.913
	VEH	A4	Bn-A04-p16719721	Bn-A04-p17052071	B7	Bj-B3-p8890498	BJ_VH_0965	5.3738	1.7139	-3.5889
	MPH-E	A4	Bn-A04-p16719721	Bn-A04-p17052071	B5	Bj-B1-p34560646	Bj-B1-p35208239	5.2154	0.2497	1.8374
	BC-V	A5	Bn-A05-p20632153	Bn-A05-p20390129	A7	Bn-A02-p918384	Bn-A02-p545783	5.7008	1.6025	-8.3167
	VEH	A5	Bn-A05-p6688695	BJ_VH_0842	B4	At3g55440a(3C18)	At3g52990a(3C14)	6.5911	2.0956	4.0025
	MPH-E	A5	Bn-A05-p2648679	Bn-A05-p2296307	A8	Bn-A08-p8314631	At4g14570b(146)	5.776	3.1621	6.7332
	BC-E	A6	Bn-A06-p26113448	Bn-A06-p26144134	A9	Bn-A09-p972043	Bn-A09-p574205	7.5292	2.7309	-11.2681
	BC-E	A6	Bn-A06-p26113448	Bn-A06-p26144134	B1	Bj-B7-p25497758	BJ_VH_1127	5.4331	1.7093	9.1702
	BC-V	A6	Bn-A06-p25840740	Bn-A06-p24939059	B1	Bj-B7-p23108135	Bj-B7-p24023729	6.9334	2.0572	9.7798
	MPH-E	A6	Bn-A06-p23621651	At2g03870(6)	B3	Bj-B8-p43805246	BJ_VH_0888	6.144	2.8915	-6.333
	MPH-V	A6	Bn-A06-p18254877	Bn-A06-p17737199	A9	UGM0646	At1g27385(38AJ)	5.1606	3.1974	-6.6333
	BC-V	A6	Bn-A06-p2077171	Bn-A06-p1768254	B6	Bj-B4-p5611126	BJ_VH_0694	6.265	1.8691	-9.1645
	VEH	A6	Bn-A06-p1278419	At1g51740a(73AJ)	B6	Bj-B4-p6428061	Bj-B4-p6519635	9.0916	2.7294	-4.5794
	BC-E	A7	Bn-A07-p21096350	BJ_VH_0926	A7	Bn-A07-p16846624	Bn-scaff_16116_1-p373851	7.5361	2.9475	-13.3256
	VEH	A7	BJ_VH_0926	Bn-A07-p19458370	A8	Bn-A08-p13638847	At4g28200(56PP)	5.084	1.6299	3.5482
	BC-V	A7	Bn-A02-p918384	Bn-A02-p545783	B1	Bj-B7-p39551574	Bj-B7-p40160265	9.5086	2.9246	11.3203
	BC-V	A7	Bn-A02-p918384	Bn-A02-p545783	B6	Bj-B4-p18061270	At1g20410b(28LP)	5.7621	1.6576	-8.6441
	VEH	A7	Bn-A07-p11248281	Bn-A07-p11076587	B2	Bj-B5-p46489267	Bc-B5-p47875367	7.5851	2.4193	4.214
	BC-V	A8	Bn-A08-p543480	Bn-A08-p697434	B5	Bj-B1-p35863654	Bj-B1-p36139702	5.6107	1.5381	8.2385
	BC-V	A8	Bn-A08-p2920715	Bn-A08-p2989598	B2	Bj-B5-p1885118	At4g33925(39PP)	6.1686	1.8211	9.3323
	VEH	A8	Bn-A08-p2920715	Bn-A08-p2989598	A8	Bn-A08-p19365594	Bn-A08-p19453024	7.0448	1.8508	4.2368
	VEH	A8	Bn-A08-p16771030	Bn-A08-p16938935	B2	Bj-B5-p40980069	Bj-B5-p41146160	6.6236	1.9922	3.8448
	BC-V	A8	Bn-A08-p17195176	Bn-A08-p17221534	B7	Bj-B3-p27948452	Bj-B3-p27339923	5.3769	1.6822	8.4937
	MPH-V	A8	Bn-A08-p18112619	Bn-A08-p18286374	B2	Bj-B5-p40980069	Bj-B5-p41146160	6.7656	4.3408	-7.6525
	BC-V	A8	Bn-A08-p19365594	Bn-A08-p19453024	B3	Bj-B8-p49127435	BJ_VH_1039	6.7386	1.9321	9.2264
	BC-E	A8	Bn-A08-p19365594	Bn-A08-p19453024	B3	UGM0415	Bc-B8-p45349556	6.7549	2.3379	10.2469
	VEH	A9	Bn-A09-p972043	Bn-A09-p574205	B7	UGM0216	BJ_VH_0416	7.285	2.2995	-4.1131
	BC-E	A9	Bn-Scaffold000321-p23356	Bn-A09-p5246171	B8	At5g19930(260)	Bj-B2-p29510440	6.2359	2.3339	-10.5407
	VEH	A9	Bn-Scaffold000321-p23356	Bn-A09-p5246171	B8	Bj-B2-p34897412	Bc-B2-p34314913	6.4628	1.957	-3.8985
	BC-V	A9	Bn-A09-p7199203	BJ_VH_0989	B6	Bc-B4-p18759549	Bj-B4-p19276737	5.0825	1.4731	-8.1197
	BC-V	A9	Bn-A09-p7199203	BJ_VH_0989	B8	At5g19930(260)	Bj-B2-p29510440	6.6756	1.9214	-9.4221
	BC-E	A9	UGM0646	At1g27385(38AJ)	B7	Bj-B3-p8096920	Bj-B3-p8010890	9.7841	3.4232	-12.4133
	VEH	A9	Bn-A09-p23331135	BJ_VH_0345	B4	BJ_VH_1166	At2g28190a(400)	5.1844	1.6235	-3.5923
	VEH	A9	Bn-A09-p24003969	Bn-A05-p15780983	A10	Bn-A10-p16357479	Bn-A10-p16450580	5.8563	1.8593	3.7973
	BC-V	A9	Bn-A09-p25536905	Bn-A09-p25635243	B7	Bj-B3-p8096920	Bj-B3-p8010890	8.1436	2.2859	-10.4316
	BC-V	A9	Bn-A09-p32066349	At2g20490b(134)	B2	Bj-B5-p972748	Bj-B5-p1018602	5.3132	1.5836	-8.4848
	VEH	A9	Bn-A09-p36491715	At1g03687(5AJ)	B1	Bj-B7-p23108135	Bj-B7-p24023729	5.5763	1.6486	3.5944
	BC-E	A10	Bn-A10-p17367157	Bn-A10-p16836688	B5	Bj-B1-p3637551	Bj-B1-p3932728	5.4384	2.0226	9.6527
	BC-E	A10	Bn-A10-p14431375	Bn-A10-p14340467	B6	Bj-B4-p10896149	Bj-B4-p11536584	5.8574	2.0265	-9.7676
	MPH-V	A10	Bn-A10-p14431375	Bn-A10-p14340467	B2	Bj-B5-p49962505	Bj-B5-p50007996	5.3004	3.5164	7.0552
	BC-E	A10	Bn-scaff_23096_1-p447166	At5g59140b(61AJ)	B8	Bj-B2-p5850234	Bj-B2-p5696336	5.9317	2.2322	10.3071
	VEH	A10	Bn-A10-p3905100	At1g02870(3LP)	B8	Bj-B2-p2031865	Bj-B2-p1468252	8.0725	2.576	4.5076
	BC-E	B1	Bj-B7-p24730343	Bj-B7-p24800325	B6	Bj-B4-p7414468	Bj-B4-p8871163	5.0256	1.8372	9.4423
	VEH	B1	Bj-B7-p24730343	Bj-B7-p24800325	B6	Bj-B4-p7414468	Bj-B4-p8871163	5.4215	1.7702	3.7204
	BC-V	B1	Bj-B7-p25497758	BJ_VH_1127	B6	BJ_VH_0486	Bj-B4-p9511919	5.4315	1.2178	7.5288
	VEH	B1	Bj-B7-p28203131	Bj-B7-p28007235	B8	Bj-B2-p2031865	Bj-B2-p1468252	5.21	1.3318	3.3491
	VEH	B2	Bc-B5-p4799006	BJ_VH_0364	B2	Bj-B5-p35707439	Bj-B5-p25559393	5.7358	1.892	-4.3075
	BC-E	B2	UGM0333	Bj-B5-p18271708	B6	Bc-B4-p18759549	Bj-B4-p19276737	5.8378	2.1475	10.0094
	VEH	B2	UGM0343	Bj-B5-p20272427	B4	At1g78300(169)	BJ_VH_0913	5.2248	1.6983	-3.6452
	BC-V	B3	BJ_VH_0137	Bc-B8-p269754	B5	Bj-B1-p34560646	Bj-B1-p35208239	5.0546	1.3922	7.8142
	BC-V	B3	Bj-B8-p49342463	Bj-B8-p50019718	B4	Bj-B6-p198378	BJ_VH_0830	6.0399	1.6458	-8.4759
	BC-V	B4	Bc-B6-p5765682	BJ_VH_00004	B7	BJ_VH_0917	At1g68680(239)	6.4349	1.8532	-9.2317
	VEH	B4	Bj-B6-p27391351	Bj-B6-p28332098	B8	BJ_VH_0554	Bj-B2-p49811853	5.5248	1.7119	3.6311
	VEH	B5	UGM0217	At2g31490c(59)	B5	BJ_VH_0793	Bj-B1-p30879875	6.3677	2.1244	4.9765
	BC-E	B5	Bj-B1-p8492956	At2g28080(399)	B5	BJ_VH_0793	Bj-B1-p30879875	5.7053	1.8072	15.8965
	VEH	B5	Bj-B1-p40343690	Bj-B1-p40817349	B7	Bj-B3-p767098	At1g05720c(8LP)	6.0354	1.8977	3.7381
	BC-E	B5	Bj-B1-p40876207	At3g02860(4)	B7	Bj-B3-p767098	At1g05720c(8LP)	5.0119	1.6472	8.6405
	VEH	B6	Bj-B4-p376682	BJ_VH_00044	B8	Bj-B2-p44227446	Bj-B2-p43898407	5.3146	1.6532	3.5142
	BC-E	B6	Bj-B4-p7310910	Bj-B4-p7410736	B7	Bj-B3-p45906251	BJ_VH_0943	6.189	2.2403	10.1274
	BC-V	B6	Bj-B4-p14823767	Bc-B4-p14921073	B6	Bj-B4-p16115233	Bc-B4-p16216481	5.236	0.6657	18.1703
	VEH	B6	Bj-B4-p17313231	Bc-B4-p17391790	B7	Bj-B3-p29142788	Bj-B3-p28715982	6.412	2.0247	3.9024
	BC-V	B7	Bj-B3-p5225177	Bj-B3-p3840266	B7	Bj-B3-p1683461	Bj-B3-p1632203	6.0814	1.523	-13.2562
	VEH	B8	Bj-B2-p37060196	Bj-B2-p36686270	B8	At5g14105b(416)	Bc-B2-p31520117	5.1724	1.1949	4.043
Days to flowering (DF)	BC-V	A1	BJ_VH_0203	BJ_VH_0197	A2	Bn-A02-p3427640	At5g15280a(431)	5.1964	1.5124	-2.6296
	MPH-V	A1	BJ_VH_0203	BJ_VH_0197	B3	Bj-B8-p8046052	BJ_VH_0317	6.7291	4.0935	2.7127
	BC-E	A1	Bn-scaff_15838_1-p1869557	At4g31720b(10PP)	A10	Bn-A10-p17367157	Bn-A10-p16836688	5.2305	2.2629	-3.2606
	VEH	A1	Bn-scaff_15838_1-p1869557	At4g31720b(10PP)	B4	Bj-B6-p33224648	Bj-B6-p33477161	5.2063	1.9347	-1.3372
	VEH	A2	Bn-A02-p2475208	Bn-A02-p2535232	A6	Bn-A06-p24467652	Bn-A06-p24327317	5.7709	2.2147	-1.3939
	VEH	A2	Bn-scaff_15714_1-p2794889	Bn-A02-p1135078	B7	Bj-B3-p6057592	Bj-B3-p5225177	7.2369	2.8304	1.5647
	BC-E	A2	Bn-A02-p19674831	At1g65840(258)	A3	Bn-A03-p15960376	Bn-A03-p15974991	6.4681	1.918	-3.0566
	VEH	A2	Bn-A02-p19674831	At1g65840(258)	A3	Bn-A03-p15960376	Bn-A03-p15974991	5.3269	1.9128	-1.3236
	BC-V	A2	Bn-Scaffold000270-p33166	UGM0428b	B5	Bj-B1-p3296589	Bj-B1-p3342985	6.7476	2.2133	-3.2819
	BC-E	A2	Bn-Scaffold000270-p33166	UGM0428b	B6	Bj-B4-p18061270	At1g20410b(28LP)	5.1406	2.0348	-3.1726
	VEH	A2	Bn-Scaffold000270-p33166	UGM0428b	B5	Bj-B1-p3296589	Bj-B1-p3342985	7.227	3.2434	-1.7298
	VEH	A2	BJ_VH_0378	Bn-scaff_17177_1-p248427	B6	Bc-B4-p18759549	Bj-B4-p19276737	6.4756	2.4762	-1.519
	BC-V	A3	Bn-A03-p21570061	At4g39350b(109)	B3	Bj-B8-p13289952	Bj-B8-p12928367	6.7249	1.7635	3.1207
	BC-E	A3	UGM0058	At4g20150b(73PP)	B8	UGM0335	BJ_VH_1027	5.074	2.2442	-3.4872
	VEH	A3	UGM0058	At4g20150b(73PP)	B8	UGM0335	BJ_VH_1027	6.2695	2.593	-1.6259
	BC-E	A3	At4g23100a(79PP)	At4g24440(63PP)	A4	Bn-A04-p7541325	At5g40390(120)	5.5067	2.3648	3.611
	VEH	A3	At4g23100a(79PP)	At4g24440(63PP)	A4	Bn-A04-p7541325	At5g40390(120)	6.9746	2.6082	1.6574
	VEH	A4	Bn-A04-p262404	At2g01940(93)	B4	BJ_VH_1166	At2g28190a(400)	5.3845	2.1254	-1.4272
	MPH-E	A4	Bn-A04-p8348806	At5g41940(129)	A9	Bn-scaff_19783_1-p1060183	At5g63905(67AJ)	5.0359	1.3477	-1.4505
	VEH	A4	Bn-A04-p15009639	Bn-A04-p15122412	B7	UGM0216	BJ_VH_0416	5.2954	2.2691	-1.4098
	VEH	A5	Bn-A05-p23782123	Bn-A05-p23704743	B5	Bj-B1-p5113001	Bj-B1-p5264770	5.2756	2.431	1.4566
	MPH-E	A5	Bn-A05-p22182628	Bn-A05-p22153383	B8	Bj-B2-p9804234	Bj-B2-p8517553	5.494	2.9333	-2.1973
	VEH	A5	Bn-A05-p6688695	BJ_VH_0842	B2	Bj-B5-p972748	Bj-B5-p1018602	5.6359	2.0721	1.3419
	VEH	A5	Bn-A05-p6688695	BJ_VH_0842	B4	At3g55440a(3C18)	At3g52990a(3C14)	7.6304	3.3971	1.7544
	VEH	A5	At2g32920(415)	BJ_VH_0840	A6	Bn-A06-p23710506	Bn-A06-p23699003	5.7969	2.0389	-1.3597
	BC-V	A6	Bn-A06-p18500596	Bn-A06-p18369013	B8	Bj-B2-p26701373	Bj-B2-p15462992	5.1607	1.5676	2.8894
	MPH-E	A6	Bn-A06-p16629547	BJ_VH_00005	B3	Bj-B8-p20100653	Bj-B8-p20113677	6.0103	4.1892	-2.5731
	BC-V	A6	At1g19850(1C13)	Bn-A06-p6439396	B4	Bj-B6-p28473048	Bj-B6-p28555813	5.1624	1.8342	-2.9955
	VEH	A6	BJ_VH_0861	At1g12230(18AJ)	B8	Bj-B2-p29148273	At5g58730(91LP)	6.2593	2.2886	1.4793
	VEH	A6	At1g12230(18AJ)	Bn-A06-p4428703	B3	UGM0134b	At1g18340c(25AJ)	6.7743	2.0263	1.3788
	BC-E	A6	Bn-A06-p908271	Bn-A06-p825900	B3	Bj-B8-p50725350	Bj-B8-p51150530	6.7552	2.727	-3.5698
	VEH	A7	BJ_VH_0926	Bn-A07-p19458370	B7	Bc-B3-p2516546	Bj-B3-p2482963	5.2389	1.9783	-1.3331
	BC-E	A7	Bn-A02-p99883	Bn-A07-p11323366	B3	Bj-B8-p2343945	Bj-B8-p2379457	5.2886	2.1936	3.215
	MPH-E	A8	Bn-A08-p543480	Bn-A08-p697434	A10	Bn-A10-p12856990	Bn-A10-p10108321	5.2664	2.9584	-2.2578
	MPH-V	A8	Bn-Scaffold000219-p67465	Bn-A08-p10798067	A9	Bn-A09-p36019854	Bn-A09-p36172635	6.1075	3.7497	2.6699
	VEH	A8	Bn-A08-p16454339	Bn-A08-p16582191	B7	Bn-scaff_16064_1-p9281	Bj-B3-p19062494	5.4306	1.9636	1.3224
	BC-E	A8	Bn-A08-p17195176	Bn-A08-p17221534	B2	Bj-B5-p40980069	Bj-B5-p41146160	5.2678	2.2726	3.2508
	BC-V	A8	Bn-A08-p19365594	Bn-A08-p19453024	B3	Bj-B8-p49342463	Bj-B8-p50019718	5.3311	1.9018	2.9642
	BC-E	A8	Bn-A08-p19365594	Bn-A08-p19453024	B3	UGM0415	Bc-B8-p45349556	7.2276	2.6682	3.5015
	MPH-E	A9	Bn-A09-p972043	Bn-A09-p574205	B8	BJ_VH_0554	Bj-B2-p49811853	5.0936	2.3375	-1.9212
	VEH	A9	Bn-scaff_17487_1-p253159	BJ_VH_1021	B7	Bj-B3-p18428456	Bj-B3-p18134646	6.2366	2.8059	-1.5642
	MPH-E	A9	Bn-scaff_17487_1-p253159	BJ_VH_1021	B2	Bj-B5-p1991510	Bj-B5-p2091117	6.9735	4.7051	2.7051
	VEH	A9	Bn-A09-p7199203	BJ_VH_0989	B2	Bj-B5-p46489267	Bc-B5-p47875367	5.3375	2.307	-1.4355
	MPH-V	A9	Bn-A09-p15960945	Bn-A09-p14376353	A9	Bn-A09-p34437367	Bn-A09-p34477765	5.1279	2.5017	-2.1378
	BC-E	A9	UGM0646	At1g27385(38AJ)	B5	Bn-scaff_15585_1-p763077	Bj-B1-p4913221	6.4504	2.5158	3.3808
	BC-V	A10	Bn-A10-p17367157	Bn-A10-p16836688	B5	Bj-B1-p3637551	Bj-B1-p3932728	10.7414	3.7366	4.2044
	VEH	A10	Bn-A10-p17367157	Bn-A10-p16836688	B5	Bj-B1-p3637551	Bj-B1-p3932728	7.254	2.8921	1.6095
	VEH	A10	Bn-A10-p13882718	At5g14105a(416)	B1	Bj-B7-p39551574	Bj-B7-p40160265	5.7608	2.2547	1.458
	MPH-V	A10	Bn-A10-p13509116	Bn-A10-p13479456	A10	Bn-A10-p13479456	Bn-A10-p13216313	7.6276	0.2497	-4.9859
	VEH	A10	Bn-A10-p3905100	At1g02870(3LP)	B8	Bj-B2-p4091442	Bj-B2-p2191908	5.8287	2.5258	1.5755
	VEH	B1	Bj-B7-p3638067	Bj-B7-p1356531	B8	Bc-B2-p47534332	Bj-B2-p47413610	5.8907	2.2798	1.4245
	MPH-V	B1	Bj-B7-p10219098	Bj-B7-p18633850	B4	Bj-B6-p33224648	Bj-B6-p33477161	5.0595	2.7515	2.2897
	VEH	B1	Bj-B7-p19877091	At3g10572b(15)	B4	At3g55440a(3C18)	At3g52990a(3C14)	5.2484	2.2852	-1.5009
	BC-E	B1	At3g23980(36)	Bj-B7-p34368283	B1	Bj-B7-p39237647	Bj-B7-p39490806	5.8679	2.3826	4.6645
	VEH	B2	UGM0333	Bj-B5-p18271708	B2	Bj-B5-p35707439	Bj-B5-p25559393	7.2108	2.8477	-2.0005
	MPH-V	B3	Bj-B8-p46070565	At3g51130c(218LP)	B3	Bj-B8-p46199818	Bj-B8-p46571899	5.8243	0.0383	-2.6436
	BC-E	B3	Bj-B8-p50725350	Bj-B8-p51150530	B5	Bj-B1-p39739106	Bj-B1-p39892467	7.5067	3.2327	-3.9063
	VEH	B3	Bj-B8-p50725350	Bj-B8-p51150530	B5	Bj-B1-p39394864	Bj-B1-p39678824	7.8182	3.4681	-1.7563
	MPH-V	B4	BJ_VH_0911	At2g21620b(42)	B7	Bj-B3-p11458457	At4g20150a(73PP)	5.4617	2.5289	-2.1527
	VEH	B4	BJ_VH_0911	At2g21620b(42)	B8	Bj-B2-p4091442	Bj-B2-p2191908	6.3447	2.515	1.5697
	BC-E	B4	Bj-B6-p31503515	Bj-B6-p31607537	B5	Bj-B1-p39394864	Bj-B1-p39678824	5.5563	2.3941	3.3894
	VEH	B5	Bj-B1-p5113001	Bj-B1-p5264770	B5	BJ_VH_0793	Bj-B1-p30879875	5.9241	1.9862	1.8852
	BC-E	B5	UGM0217	At2g31490c(59)	B5	Bj-B1-p30879875	Bj-B1-p31182983	6.8635	3.0409	4.4071
	MPH-V	B6	Bj-B4-p14823767	Bc-B4-p14921073	B6	Bj-B4-p15230115	Bj-B4-p15821677	5.5076	0.0623	-4.1553
	BC-E	B6	Bc-B4-p18759549	Bj-B4-p19276737	B8	Bj-B2-p45139080	Bj-B2-p44962621	5.2494	2.3158	-3.3785
	VEH	B6	Bj-B4-p25774828	Bj-B4-p25791165	B8	UGM0371a	Bj-B2-p42915379	6.1685	2.642	-1.5709
	BC-V	B7	Bj-B3-p8096920	Bj-B3-p8010890	B8	Bj-B2-p48467318	Bc-B2-p48128464	5.4791	1.1812	-2.3828
Main shoot length (MSL)	BC-V	A1	BJ_VH_0203	BJ_VH_0197	B5	Bj-B1-p37122305	At3g12260a(17)	5.2944	2.6151	5.1383
	VEH	A1	BJ_VH_0203	BJ_VH_0197	B5	Bj-B1-p37122305	At3g12260a(17)	6.4296	3.2465	2.1183
	BC-V	A1	At2g24765b(2C9)	BJ_VH_0191	B7	Bj-B3-p11458457	At4g20150a(73PP)	5.8386	2.4705	-4.9791
	BC-E	A1	Bn-A01-p21776155	At3g16760a(109)	A3	Bn-A03-p4437907	Bn-A03-p4550270	5.9075	2.1449	-4.3541
	VEH	A1	Bn-Scaffold000164-p39872	At2g23930b(140)	B8	Bj-B2-p36797972	Bc-B2-p35903019	6.528	2.9417	2.0342
	VEH	A2	Bn-A02-p4712683	BJ_VH_0679	B7	Bj-B3-p2264641	BJ_VH_0546	6.865	3.3305	-2.1364
	VEH	A3	Bn-scaff_18322_1-p1516256	Bn-A03-p7177161	B1	At3g17300b(25)	Bc-B7-p10420069	5.9424	2.4243	-2.0787
	BC-V	A3	Bn-scaff_16002_1-p1227296	Bn-A03-p10464551	B8	At5g14105b(416)	Bc-B2-p31520117	7.0549	2.8693	-5.4423
	BC-E	A3	Bn-scaff_16002_1-p1227296	Bn-A03-p10464551	B8	At5g14105b(416)	Bc-B2-p31520117	6.1311	1.9428	-4.1045
	VEH	A3	UGM0522	UGM0050	B8	At5g14105b(416)	Bc-B2-p31520117	7.1845	3.4368	-2.21
	VEH	A3	Bn-A03-p16611349	Bn-A03-p16769908	A8	Bn-A08-p16454339	Bn-A08-p16582191	8.7905	4.0528	2.408
	VEH	A3	Bn-A07-p9429348	Bn-A03-p20269025	A7	Bn-A07-p13513308	At3g56290(62)	7.1085	3.4232	-2.2268
	VEH	A4	Bn-A04-p2689124	Bn-A04-p2751097	A6	Bn-A06-p25840740	Bn-A06-p24939059	5.9395	2.8869	2.0215
	VEH	A4	Bn-A04-p2948936	Bn-A04-p3190463	B6	Bj-B4-p7310910	Bj-B4-p7410736	7.6078	3.5559	2.2118
	BC-V	A4	Bn-A04-p14917114	Bn-A04-p14565883	B8	Bj-B2-p8091309	Bj-B2-p7641552	6.0219	3.0231	-5.6042
	VEH	A5	Bn-scaff_16182_1-p481707	At1g51740b(73AJ)	A5	UGM0219	Bn-A05-p6951707	5.416	2.5364	-5.0654
	VEH	A6	Bn-A06-p24717767	Bn-A06-p24580393	A9	Bn-A09-p29699253	At3g62620(52)	6.1184	3.0515	2.1061
	VEH	A6	Bn-A06-p23710506	Bn-A06-p23699003	A7	Bn-A07-p12546889	Bn-A07-p11799578	5.5532	2.5093	1.8853
	MPH-V	A6	Bn-A06-p16620858	At1g19850(1C13)	B7	UGM0216	BJ_VH_0416	5.1149	3.4617	-4.8435
	BC-E	A7	Bn-scaff_23957_1-p46490	Bn-A07-p17606005	A9	Bn-A09-p29101339	Bn-A09-p29699253	6.6782	2.7486	4.915
	VEH	A7	Bn-A02-p99883	Bn-A07-p11323366	B3	Bj-B8-p2163621	Bj-B6-p951563	5.3704	2.408	-1.8272
	BC-V	A8	Bn-A08-p543480	Bn-A08-p697434	B8	BJ_VH_0554	Bj-B2-p49811853	5.2211	2.5319	-5.1687
	VEH	A9	Bn-A09-p972043	Bn-A09-p574205	B2	Bj-B5-p49550821	BJ_VH_0663	5.0051	2.4647	1.8362
	BC-V	A9	Bn-Scaffold000321-p23356	Bn-A09-p5246171	B2	Bj-B5-p48231555	Bj-B5-p48476186	7.2623	3.2801	5.7019
	VEH	A9	Bn-A09-p15960945	Bn-A09-p14376353	B3	Bj-B8-p560207	Bj-B8-p742671	5.2498	2.4606	1.8345
	VEH	A9	Bn-A09-p23331135	BJ_VH_0345	B4	Bj-B6-p32482053	Bj-B6-p32625702	5.9385	2.9734	-2.0172
	BC-E	A10	Bn-A10-p15031810	Bn-A10-p14918537	B6	Bj-B4-p20117841	Bc-B4-p21927619	6.1815	1.9171	4.1758
	BC-E	A10	Bn-A10-p14883536	Bn-A10-p14787722	B4	Bj-B6-p5440701	Bc-B6-p5765682	5.088	1.4457	-3.5687
	VEH	A10	Bn-A10-p14384277	Bn-A10-p14402509	B8	Bj-B2-p41172310	Bj-B2-p40909412	5.1745	2.5239	1.8836
	VEH	B1	At3g17300b(25)	Bc-B7-p10420069	B2	Bn-scaff_23546_1-p104217	Bj-B5-p41546319	5.0556	2.6123	-1.9171
	VEH	B1	Bj-B7-p23108135	Bj-B7-p24023729	B4	At3g52990a(3C14)	Bj-B6-p37965662	6.2314	2.6175	1.9848
	VEH	B2	Bj-B5-p43416006	Bj-B5-p43659139	B8	Bj-B2-p37060196	Bj-B2-p36686270	7.3364	2.8576	-1.9984
	BC-V	B3	Bj-B8-p7752481	Bj-B8-p7943279	B8	Bj-B2-p8091309	Bj-B2-p7641552	5.2264	2.3861	-4.9646
	VEH	B3	Bj-B8-p50725350	Bj-B8-p51150530	B4	Bj-B6-p33477161	Bj-B6-p36583683	7.8874	3.6569	2.2755
	MPH-V	B4	Bj-B6-p27206106	Bj-B6-p27327549	B7	UGM0216	BJ_VH_0416	6.1046	3.4616	4.8018
	VEH	B5	Bj-B1-p37874832	At2g23930a(140)	B5	Bj-B1-p38442751	Bj-B1-p38528205	5.2557	0.9775	-4.5265
	VEH	B6	BJ_VH_0486	Bj-B4-p9511919	B7	Bj-B3-p27948452	Bj-B3-p27339923	8.8347	4.3908	2.4945
	VEH	B6	Bc-B4-p21927619	Bj-B4-p22433759	B8	Bj-B2-p4091442	Bj-B2-p2191908	8.1708	3.9905	-2.5083
Number of primary branches (PBR)	VEH	A1	Bn-A01-p3378332	BJ_VH_0190	A10	Bn-A10-p15606935	Bn-A10-p15670267	5.5977	2.6524	-0.2034
	BC-E	A1	Bn-scaff_17731_1-p748760	BJ_VH_0249	B8	Bj-B2-p8091309	Bj-B2-p7641552	5.615	2.6802	0.6022
	BC-V	A1	Bn-A01-p6180257	BJ_VH_0254	B8	Bj-B2-p8091309	Bj-B2-p7641552	6.4115	2.0961	0.5499
	VEH	A1	Bn-A01-p9325719	BJ_VH_0361	B6	Bj-B4-p16598049	Bj-B4-p16670792	5.3825	2.0563	-0.182
	VEH	A1	Bn-A01-p21776155	At3g16760a(109)	A6	Bn-A06-p25840740	Bn-A06-p24939059	6.6785	2.1174	-0.1802
	BC-V	A1	Bn-Scaffold000164-p39872	At2g23930b(140)	A2	Bn-A02-p13153436	UGM0053	5.2983	2.3438	-0.5766
	BC-V	A1	Bn-Scaffold000164-p39872	At2g23930b(140)	B7	Bj-B3-p6870162	Bj-B3-p6785375	5.6854	1.4523	-0.452
	BC-V	A2	Bn-A02-p2475208	Bn-A02-p2535232	B4	Bj-B6-p28473048	Bj-B6-p28555813	5.3488	2.0548	-0.5607
	BC-E	A2	Bn-A02-p2475208	Bn-A02-p2535232	A7	BJ_VH_0926	Bn-A07-p19458370	5.2861	1.889	-0.4974
	VEH	A2	Bn-A02-p3898766	Bn-A02-p4568023	B7	Bj-B3-p767098	At1g05720c(8LP)	5.3631	2.4232	0.1979
	BC-V	A2	Bn-A02-p19674831	At1g65840(258)	B5	Bj-B1-p3637551	Bj-B1-p3932728	5.6142	1.785	-0.5006
	MPH-V	A2	Bn-A02-p19674831	At1g65840(258)	B5	Bj-B1-p2571403	BJ_VH_0773	6.086	3.7722	-0.5392
	VEH	A2	At2g01640(91)	Bn-scaff_15712_6-p470462	B4	At5g14220(414)	At5g65220a(99LP)	5.4939	1.4542	0.1593
	BC-E	A3	Bn-A07-p9429348	Bn-A03-p20269025	B4	At3g52990a(3C14)	Bj-B6-p37965662	6.4377	2.7565	0.6304
	BC-V	A4	Bn-A04-p11018682	Bn-A04-p11243983	B8	Bj-B2-p25966508	At2g23090a(44)	5.531	1.9655	0.5326
	BC-E	A4	Bn-A04-p11018682	Bn-A04-p11243983	B8	UGM0335	BJ_VH_1027	5.0475	2.4771	0.5714
	BC-V	A4	At2g35790(66)	BJ_VH_1121	A8	Bn-A08-p15701695	Bn-A08-p15507426	7.0856	2.7322	0.6115
	VEH	A5	Bn-A05-p22182628	Bn-A05-p22153383	A9	Bn-A09-p33427256	Bn-A09-p33450690	5.2346	2.2851	-0.1908
	BC-V	A5	Bn-A05-p6688695	BJ_VH_0842	B5	Bj-B1-p38972802	Bj-B1-p39150947	5.9095	2.1007	0.536
	VEH	A6	Bn-A06-p25840740	Bn-A06-p24939059	A9	Bn-A09-p15960945	Bn-A09-p14376353	5.4378	1.6571	-0.1606
	VEH	A6	Bn-A06-p18500596	Bn-A06-p18369013	B8	Bj-B2-p2031865	Bj-B2-p1468252	6.3377	2.0869	0.1879
	BC-V	A6	Bn-A06-p16620858	At1g19850(1C13)	B8	Bj-B2-p26701373	Bj-B2-p15462992	5.3464	1.4704	0.4647
	VEH	A7	Bn-scaff_23957_1-p46490	Bn-A07-p17606005	A9	Bn-A09-p29101339	Bn-A09-p29699253	5.2208	2.4252	-0.1978
	BC-V	A7	Bn-A07-p16756509	Bn-A07-p14958606	B1	Bj-B7-p39551574	Bj-B7-p40160265	5.5192	2.1216	0.5343
	MPH-V	A7	Bn-A07-p16756509	Bn-A07-p14958606	B1	Bj-B7-p39551574	Bj-B7-p40160265	7.3747	5.2361	0.6207
	BC-V	A7	Bn-A02-p99883	Bn-A07-p11323366	B3	Bj-B8-p560207	Bj-B8-p742671	5.604	1.2899	0.4183
	BC-V	A8	Bn-A08-p1136041	Bn-A08-p1847328	B3	Bj-B8-p49342463	Bj-B8-p50019718	5.9705	1.8451	0.5225
	MPH-V	A8	Bn-A08-p1136041	Bn-A08-p1847328	B3	Bj-B8-p48494246	Bj-B8-p48840262	5.2134	2.2373	0.4221
	BC-V	A9	Bn-A09-p1841381	Bn-A09-p1699131	B4	Bj-B6-p31269287	Bj-B6-p31352450	5.3189	1.1516	0.4068
	MPH-V	A9	Bn-A09-p1608051	Bn-A09-p1552993	B4	Bj-B6-p31269287	Bj-B6-p31352450	5.5051	2.1472	0.402
	MPH-V	A9	Bn-scaff_17487_1-p253159	BJ_VH_1021	B7	Bj-B3-p23717881	Bj-B3-p23403561	5.1236	2.6874	-0.4494
	BC-E	A9	UGM0646	At1g27385(38AJ)	B7	Bj-B3-p1683461	Bj-B3-p1632203	5.0853	1.7041	-0.4693
	BC-E	A10	Bn-A10-p15746238	Bn-A10-p15793623	B6	UGM0628a	BJ_EJ_0065	5.0987	2.1337	-0.5282
	BC-E	A10	Bn-A10-p13509116	Bn-A10-p13479456	B4	At5g14220(414)	At5g65220a(99LP)	6.0965	2.7908	0.65
	BC-V	B2	Bj-B5-p5190642	Bj-B5-p5529941	B6	Bj-B4-p14823767	Bc-B4-p14921073	5.0213	1.8518	0.4976
	VEH	B3	Bj-B8-p10808799	Bj-B8-p10907325	B5	BJ_VH_0283	Bj-B1-p2481887	5.07	1.9715	-0.1739
	BC-V	B5	Bj-B1-p39394864	Bj-B1-p39678824	B8	Bj-B2-p25966508	At2g23090a(44)	6.2056	1.8674	-0.5176
Number of secondary branches (SBR)	BC-V	A1	Bn-A01-p1041947	Bn-A01-p1056386	B4	Bj-B6-p27206106	Bj-B6-p27327549	5.0125	1.3774	-1.1046
	VEH	A1	Bn-A01-p1041947	Bn-A01-p1056386	A10	Bn-A10-p15606935	Bn-A10-p15670267	7.1162	3.3779	-0.6188
	VEH	A1	Bn-A01-p1275284	Bn-A01-p1387769	A5	UGM0219	Bn-A05-p6951707	5.2018	0.646	0.266
	MPH-V	A2	Bn-scaff_15714_1-p2794889	Bn-A02-p1135078	B5	Bj-B1-p38442751	Bj-B1-p38528205	5.0948	2.9318	1.5079
	VEH	A2	Bn-Scaffold000270-p33166	UGM0428b	B2	Bj-B5-p49962505	Bj-B5-p50007996	5.147	2.1726	0.4986
	MPH-V	A2	Bn-Scaffold000270-p33166	UGM0428b	B1	Bj-B7-p3638067	Bj-B7-p1356531	5.2479	2.6053	-1.5424
	BC-V	A2	Bn-A02-p21648504	Bn-A02-p23819701	B4	Bj-B6-p28473048	Bj-B6-p28555813	5.0355	1.4484	1.2465
	BC-E	A2	Bn-A02-p21648504	Bn-A02-p23819701	B1	UGM0324	Bj-B7-p31991657	5.485	1.5178	1.0545
	VEH	A2	Bn-scaff_17721_1-p221100	Bn-A02-p25389902	A9	Bn-A09-p29699253	At3g62620(52)	7.2891	2.6619	-0.5603
	VEH	A3	Bn-A03-p2737116	At5g16520(360)	A3	Bn-scaff_21778_1-p1942	Bn-A03-p4153697	5.7411	0.4273	-1.7712
	VEH	A3	Bn-A03-p4437907	Bn-A03-p4550270	A7	Bn-A02-p293860	Bn-A02-p201968	5.9831	2.6653	-0.5649
	VEH	A3	Bn-scaff_17298_1-p314544	Bn-A03-p16303181	B8	Bj-B2-p47317724	Bj-B2-p47278552	5.0625	2.0677	-0.4774
	BC-V	A3	Bn-A03-p19243266	At3g54670b(3C17)	A7	Bn-A07-p13513308	At3g56290(62)	7.6358	0.9101	-0.918
	VEH	A3	Bn-A03-p19243266	At3g54670b(3C17)	B5	BJ_VH_0793	Bj-B1-p30879875	6.4594	1.202	-0.3975
	MPH-V	A3	Bn-A07-p9429348	Bn-A03-p20269025	A7	Bn-A07-p12546889	Bn-A07-p11799578	6.4458	3.4775	-1.7174
	MPH-V	A3	Bn-A03-p21570061	At4g39350b(109)	B4	BJ_VH_00007	At5g14220(414)	5.7746	1.4058	1.1804
	VEH	A3	At4g23100a(79PP)	At4g24440(63PP)	B7	Bj-B3-p2264641	BJ_VH_0546	5.3528	2.5317	0.5662
	BC-V	A4	Bn-A04-p18090397	Bn-A04-p18487715	B1	At3g23980(36)	Bj-B7-p34368283	5.2229	2.0156	-1.361
	BC-V	A5	Bn-A05-p23782123	Bn-A05-p23704743	A8	Bn-A08-p1136041	Bn-A08-p1847328	5.7213	2.0779	1.3972
	MPH-V	A5	Bn-A05-p23782123	Bn-A05-p23704743	A8	Bn-A08-p543480	Bn-A08-p697434	5.085	2.4785	1.4381
	VEH	A5	Bn-A05-p2648679	Bn-A05-p2296307	B3	Bj-B8-p44691059	Bj-B8-p43200689	5.3304	2.2732	0.5057
	VEH	A6	Bn-A06-p23621651	At2g03870(6)	B3	Bj-B8-p50932249	Bc-B8-p51836432	5.0341	1.8486	-0.4607
	VEH	A6	Bn-A06-p18254877	Bn-A06-p17737199	B5	Bj-B1-p34560646	Bj-B1-p35208239	5.752	1.647	0.4319
	MPH-V	A6	BJ_VH_0861	At1g12230(18AJ)	A7	BJ_VH_0926	Bn-A07-p19458370	5.0485	2.0128	1.3383
	BC-V	A6	Bn-A06-p2981395	Bn-A06-p2306499	B4	Bj-B6-p28473048	Bj-B6-p28555813	5.443	0.8632	-0.8952
	MPH-V	A6	Bn-A06-p1278419	At1g51740a(73AJ)	A10	Bn-A10-p5040430	Bn-A10-p1125100	7.6512	5.5762	2.1191
	BC-V	A7	Bn-A07-p21096350	BJ_VH_0926	B8	Bj-B2-p29148273	At5g58730(91LP)	6.3183	2.2419	-1.4494
	MPH-V	A7	BJ_VH_0926	Bn-A07-p19458370	B6	Bj-B4-p9418748	Bc-B4-p10028174	5.5633	3.5581	-1.6793
	BC-V	A7	Bn-A02-p918384	Bn-A02-p545783	B6	Bj-B4-p25774828	Bj-B4-p25791165	7.6052	1.2798	-1.0781
	BC-V	A8	Bn-A08-p543480	Bn-A08-p697434	B3	Bj-B8-p48137827	Bj-B8-p48280757	5.0028	1.2909	1.1019
	VEH	A8	Bn-A08-p2920715	Bn-A08-p2989598	B1	At5g25265b(146)	Bj-B7-p31487353	5.7696	1.8501	0.4787
	VEH	A8	Bn-A08-p18538166	Bn-A08-p18750253	B8	Bj-B2-p35866967	Bj-B2-p35491977	5.6101	1.8495	0.4604
	MPH-V	A9	Bn-A09-p972043	Bn-A09-p574205	A9	Bn-A09-p2548974	BJ_VH_00090	5.424	2.4653	2.7582
	BC-V	A9	Bn-A09-p1608051	Bn-A09-p1552993	B4	Bj-B6-p31269287	Bj-B6-p31352450	5.0821	0.4573	0.6659
	MPH-V	A9	Bn-A09-p13654188	Bn-A09-p16620672	B1	Bj-B7-p3638067	Bj-B7-p1356531	5.5223	3.0016	-1.5516
	BC-V	A9	Bn-A09-p15960945	Bn-A09-p14376353	B1	Bj-B7-p28203131	Bj-B7-p28007235	5.8156	1.914	-1.3417
	BC-E	A9	Bn-A09-p29101339	Bn-A09-p29699253	B4	At5g14220(414)	At5g65220a(99LP)	5.383	2.1354	-1.2843
	BC-V	A9	Bn-A09-p29699253	At3g62620(52)	A9	UGM0071	Bn-A09-p31611638	5.2243	1.2194	2.9973
	VEH	A9	UGM0071	Bn-A09-p31611638	B7	Bj-B3-p18428456	Bj-B3-p18134646	5.6297	1.5383	-0.4139
	BC-V	A10	At5g06240a(5C2)	Bn-A10-p15447032	B4	At3g52990a(3C14)	Bj-B6-p37965662	5.3091	2.211	1.4365
	MPH-V	A10	Bn-A10-p16029222	Bn-A10-p16296069	B4	At3g52990a(3C14)	Bj-B6-p37965662	5.5089	3.3538	1.6808
	BC-V	A10	Bn-A10-p12856990	Bn-A10-p10108321	B3	Bj-B8-p12022851	Bj-B8-p12040832	7.1488	1.7136	-1.239
	MPH-V	A10	Bn-A10-p8560686	Bn-A10-p7707416	B3	BJ_VH_0137	Bc-B8-p269754	5.032	1.7541	-1.1898
	MPH-V	B1	Bj-B7-p3638067	Bj-B7-p1356531	B3	Bj-B8-p2343945	Bj-B8-p2379457	5.9819	3.4069	1.6672
	VEH	B2	Bj-B5-p1885118	At4g33925(39PP)	B8	BJ_VH_0554	Bj-B2-p49811853	5.2931	2.0316	-0.4738
	BC-E	B2	Bj-B5-p43416006	Bj-B5-p43659139	B7	Bj-B3-p3333436	BJ_VH_0279	6.0714	3.3467	1.4839
	VEH	B3	Bj-B8-p5815978	Bc-B8-p6375445	B5	Bj-B1-p3637551	Bj-B1-p3932728	7.7688	1.8825	-0.4652
	BC-E	B3	Bj-B8-p10808799	Bj-B8-p10907325	B8	Bj-B2-p46844744	Bj-B2-p46759535	5.6534	0.6379	-0.6512
	BC-E	B3	Bj-B8-p25376531	Bj-B8-p25340828	B5	BJ_VH_0793	Bj-B1-p30879875	5.3183	2.8907	-1.4003
	MPH-E	B3	Bj-B8-p47923345	Bj-B8-p48073601	B5	BJ_VH_0793	Bj-B1-p30879875	5.3187	0.0929	-0.2616
	VEH	B3	Bj-B8-p49127435	BJ_VH_1039	B8	Bj-B2-p4091442	Bj-B2-p2191908	6.6775	1.3722	-0.4008
	BC-V	B3	Bj-B8-p50932249	Bc-B8-p51836432	B5	Bj-B1-p34560646	Bj-B1-p35208239	5.1282	1.323	-1.079
	BC-V	B4	BJ_VH_0911	At2g21620b(42)	B8	Bj-B2-p1192300	Bj-B2-p360798	7.4585	2.2079	1.4277
	MPH-V	B4	BJ_VH_0911	At2g21620b(42)	B8	Bj-B2-p1192300	Bj-B2-p360798	5.0944	2.4376	1.4243
	BC-V	B4	Bj-B6-p31269287	Bj-B6-p31352450	B6	At2g20490a(134)	Bj-B4-p13457393	5.6365	1.7248	1.2489
	BC-E	B4	Bj-B6-p31503515	Bj-B6-p31607537	B6	Bj-B4-p2505842	BJ_VH_0543	5.7842	2.0537	-1.189
	VEH	B5	UGM0217	At2g31490c(59)	B5	Bj-B1-p40343690	Bj-B1-p40817349	5.7499	1.5061	-0.406
	VEH	B7	Bj-B3-p45906251	BJ_VH_0943	B7	Bj-B3-p5225177	Bj-B3-p3840266	6.5447	1.6832	0.4295
	VEH	B7	Bn-scaff_23400_1-p613560	Bj-B3-p13144795	B8	Bj-B2-p6724376	Bj-B2-p5921473	5.5679	1.6993	-0.4392
Single plant yield (SPY)	MPH-E	A1	Bn-scaff_17731_1-p748760	BJ_VH_0249	B3	Bj-B8-p2757086	Bj-B8-p2865823	5.7613	3.7262	-2.4643
	VEH	A1	Bn-A01-p9999485	Bn-A01-p10246312	B3	Bj-B8-p50932249	Bc-B8-p51836432	5.0907	2.6155	-0.5523
	VEH	A1	Bn-A01-p21776155	At3g16760a(109)	A2	At2g01640(91)	Bn-scaff_15712_6-p470462	5.3721	3.5982	-0.6664
	BC-E	A1	Bn-A01-p24320794	Bn-A01-p24848629	B4	At5g14220(414)	At5g65220a(99LP)	5.7929	2.7481	-2.2147
	BC-V	A2	At1g65440(261)	At1g67170b(1C33)	A9	Bn-Scaffold000321-p23356	Bn-A09-p5246171	5.3233	2.3091	-1.943
	BC-V	A2	At1g65440(261)	At1g67170b(1C33)	B3	BJ_VH_0137	Bc-B8-p269754	5.4087	1.7961	1.7124
	VEH	A3	Bn-A03-p2737116	At5g16520(360)	B7	Bj-B3-p19130718	Bj-B3-p18554587	5.5932	3.2134	-0.615
	BC-V	A3	Bn-A03-p16611349	Bn-A03-p16769908	A7	Bn-A02-p293860	Bn-A02-p201968	6.4632	3.9338	-2.4936
	VEH	A4	Bn-A04-p16719721	Bn-A04-p17052071	B8	At5g14105b(416)	Bc-B2-p31520117	6.4247	3.0149	-0.61
	BC-V	A5	UGM0240	Bn-A05-p18137410	A5	Bn-A05-p16848755	Bn-A05-p16651858	7.1047	0.6815	-6.8702
	BC-V	A6	Bn-A06-p1278419	At1g51740a(73AJ)	A10	Bn-A10-p10082237	Bn-A10-p9117984	5.3871	3.2553	2.3079
	BC-V	A7	Bn-A07-p21096350	BJ_VH_0926	B8	Bj-B2-p31057975	At5g19930(260)	6.7608	3.5449	-2.3947
	MPH-V	A7	Bn-A07-p21096350	BJ_VH_0926	B8	Bj-B2-p31057975	At5g19930(260)	7.8115	4.3619	-2.7374
	VEH	A7	At1g79040(1C41)	BJ_VH_0127	B4	Bj-B6-p32482053	Bj-B6-p32625702	7.071	3.2051	-0.6197
	MPH-V	A7	Bn-A07-p12546889	Bn-A07-p11799578	B6	At2g20490a(134)	Bj-B4-p13457393	5.8609	1.2639	-1.4448
	BC-E	B1	At3g17300b(25)	Bc-B7-p10420069	B8	Bj-B2-p45139080	Bj-B2-p44962621	5.7887	2.6065	-2.1335
	BC-V	B1	Bj-B7-p35423367	BJ_VH_0312	B2	Bj-B5-p1145174	BJ_VH_0202	5.2075	2.787	2.1079
	BC-E	B2	Bj-B5-p595624	Bj-B2-p92255	B5	Bj-B1-p7336764	At2g28190b(400)	5.1872	2.8405	-2.1268
	MPH-E	B3	Bc-B8-p23625492	At4g01897b(5SJ)	B8	Bj-B2-p1390439	Bj-B2-p1247161	5.7823	4.2612	2.6172
	VEH	B3	Bj-B8-p46775521	Bc-B8-p46964861	B5	BJ_VH_0561	Bj-B1-p12320039	5.1202	3.3114	-0.6213
	BC-E	B4	BJ_VH_0911	At2g21620b(42)	B8	Bj-B2-p40916450	Bj-B2-p38141306	5.0903	0.8834	-1.2359
	BC-E	B5	Bj-B1-p33663107	Bj-B1-p34560646	B8	Bj-B2-p45139080	Bj-B2-p44962621	5.0972	1.6588	-1.6477
	BC-V	B7	Bj-B3-p11458457	At4g20150a(73PP)	B8	Bc-B2-p47534332	Bj-B2-p47413610	5.1967	2.4577	1.952
Silique density (SQD)	BC-V	A1	Bn-A01-p3495476	BJ_VH_0245	B7	Bj-B3-p27030654	BJ_VH_0931	6.1224	3.4281	0.0697
	BC-E	A1	Bn-A01-p11744233	At1g68220b(242)	B6	Bj-B4-p6428061	Bj-B4-p6519635	6.5546	3.6203	-0.0789
	VEH	A1	Bn-A01-p21776155	At3g16760a(109)	A6	Bn-A06-p22601589	Bn-A06-p21896359	6.8232	3.8989	-0.0294
	BC-V	A1	Bn-Scaffold000164-p300241	Bn-Scaffold000164-p196286	A8	Bn-A08-p2920715	Bn-A08-p2989598	6.2776	3.5044	0.0751
	BC-V	A1	Bn-Scaffold000164-p39872	At2g23930b(140)	A6	Bn-A06-p24278510	BJ_VH_0896	5.0587	2.8089	-0.0645
	VEH	A2	Bn-A02-p2475208	Bn-A02-p2535232	B7	Bj-B3-p6057592	Bj-B3-p5225177	5.0066	2.7656	0.0243
	BC-E	A2	Bn-A02-p4712683	BJ_VH_0679	A7	Bn-A07-p21096350	BJ_VH_0926	5.1771	2.7876	-0.0688
	BC-E	A2	At2g01640(91)	Bn-scaff_15712_6-p470462	B6	Bj-B4-p15230115	Bj-B4-p15821677	6.6305	3.7436	-0.0812
	VEH	A2	Bn-scaff_17721_1-p221100	Bn-A02-p25389902	B6	Bj-B4-p20117841	Bc-B4-p21927619	5.7821	3.0898	-0.0267
	VEH	A3	Bn-scaff_17298_1-p314544	Bn-A03-p16303181	B2	Bj-B5-p972748	Bj-B5-p1018602	5.0704	2.6995	-0.0245
	VEH	A3	Bn-A03-p20627333	Bn-A03-p21205471	B3	Bj-B8-p43805246	BJ_VH_0888	5.6374	3.1414	0.0279
	BC-V	A4	Bn-A04-p1311567	Bn-A04-p1589006	A4	Bn-A04-p15009639	Bn-A04-p15122412	6.1581	3.184	-0.0724
	VEH	A4	Bn-A04-p9296314	At2g22640(137)	B6	Bj-B4-p6428061	Bj-B4-p6519635	5.1698	2.8191	-0.0247
	VEH	A4	Bn-A04-p16719721	Bn-A04-p17052071	A8	Bn-A08-p15701695	Bn-A08-p15507426	6.085	3.2627	0.0268
	VEH	A6	Bn-A06-p24467652	Bn-A06-p24327317	A9	BJ_VH_0427	Bn-A09-p2963981	5.6189	3.0125	-0.0256
	MPH-V	A6	Bn-A06-p23621651	At2g03870(6)	B7	Bj-B3-p23717881	Bj-B3-p23403561	5.1239	4.0484	0.0623
	VEH	A6	At1g19850(1C13)	Bn-A06-p6439396	A10	Bn-A10-p3905100	At1g02870(3LP)	5.4892	2.9349	-0.0257
	BC-E	A7	Bn-scaff_23957_1-p46490	Bn-A07-p17606005	A9	Bn-A09-p29101339	Bn-A09-p29699253	5.5122	3.0308	-0.0737
	VEH	A7	Bn-scaff_22536_1-p7771	Bn-A07-p7297758	A8	Bn-A08-p14737862	Bn-A08-p14784965	6.4975	3.6189	0.0283
	BC-V	A9	Bn-scaff_17487_1-p253159	BJ_VH_1021	B2	Bj-B5-p44590060	Bj-B5-p44803649	6.1238	3.3778	-0.0688
	BC-E	A9	Bn-A09-p26875060	Bn-A09-p28365530	B8	Bj-B2-p2031865	Bj-B2-p1468252	6.7262	3.646	-0.0839
	VEH	A9	UGM0071	Bn-A09-p31611638	B2	Bj-B5-p46489267	Bc-B5-p47875367	5.1188	2.7528	-0.0246
	BC-E	A9	Bn-A09-p31663954	Bn-A09-p32066349	B7	Bj-B3-p11458457	At4g20150a(73PP)	7.2977	4.0332	-0.0863
	MPH-E	A9	Bn-A09-p31663954	Bn-A09-p32066349	B7	Bj-B3-p11458457	At4g20150a(73PP)	6.0571	4.114	-0.0714
	BC-E	A9	Bn-A09-p36019854	Bn-A09-p36172635	B2	Bj-B5-p46489267	Bc-B5-p47875367	5.0511	2.8035	-0.0695
	BC-V	A10	Bn-scaff_21636_1-p137966	Bn-A10-p15276369	B5	Bj-B1-p3637551	Bj-B1-p3932728	9.5833	5.2134	0.0871
	VEH	A10	Bn-scaff_21636_1-p137966	Bn-A10-p15276369	B5	Bj-B1-p3378639	Bj-B1-p3637551	6.1447	3.2837	0.0267
	BC-V	B1	Bj-B7-p39551574	Bj-B7-p40160265	B6	Bj-B4-p15230115	Bj-B4-p15821677	5.0497	2.7151	0.0643
	BC-E	B2	Bj-B5-p5927046	Bj-B5-p6114394	B8	Bj-B2-p46844744	Bj-B2-p46759535	5.4299	3.0203	0.0716
	BC-E	B2	UGM0333	Bj-B5-p18271708	B6	Bj-B4-p16115233	Bc-B4-p16216481	5.3786	3.0385	0.0719
	BC-E	B2	Bj-B5-p46489267	Bc-B5-p47875367	B7	Bj-B3-p7936248	At1g28560a(1C18)	5.6385	3.1197	0.0729
	VEH	B3	BJ_VH_0137	Bc-B8-p269754	B3	Bj-B8-p1845184	Bj-B8-p1870050	6.4645	2.8302	0.0514
	VEH	B3	Bj-B8-p10808799	Bj-B8-p10907325	B4	Bj-B6-p28473048	Bj-B6-p28555813	5.0246	2.7946	-0.0249
	MPH-E	B3	Bj-B8-p17791428	Bj-B8-p18496378	B4	At1g78300(169)	BJ_VH_0913	7.4014	4.9196	0.0791
	VEH	B6	Bj-B4-p14019367	Bj-B4-p14104025	B7	Bj-B3-p29142788	Bj-B3-p28715982	5.1229	2.867	-0.0248
	VEH	B8	Bj-B2-p8091309	Bj-B2-p7641552	B8	Bj-B2-p1390439	Bj-B2-p1247161	5.1759	2.598	0.0264
Silique length (SQL)	VEH	A1	Bn-scaff_15838_1-p1869557	At4g31720b(10PP)	B3	Bc-B8-p47719471	Bj-B8-p47762589	5.1247	2.5839	-0.0814
	BC-E	A2	At1g65440(261)	At1g67170b(1C33)	A5	UGM0219	Bn-A05-p6951707	5.8386	2.3909	-0.1763
	VEH	A3	Bn-A03-p1951453	BJ_VH_0745	A5	Bn-A05-p16848755	Bn-A05-p16651858	6.5401	3.3583	0.0937
	VEH	A3	Bn-A03-p2737116	At5g16520(360)	B6	Bc-B4-p18759549	Bj-B4-p19276737	6.1869	3.1705	-0.0912
	BC-V	A3	UGM0522	UGM0050	B8	Bj-B2-p46377545	Bc-B2-p46092425	5.5684	2.2113	0.1725
	VEH	A3	Bn-scaff_19523_1-p425846	At4g01897a(5SJ)	B8	Bj-B2-p46377545	Bc-B2-p46092425	6.6926	3.3787	0.0934
	VEH	A3	Bn-scaff_22751_1-p137904	Bn-A03-p14811653	B7	Bj-B3-p5225177	Bj-B3-p3840266	5.7501	2.9139	-0.0863
	BC-E	A3	At2g34050b(160)	Bn-A03-p17921239	A6	Bn-A06-p21065019	BJ_VH_0902	6.0019	2.8195	0.1785
	VEH	A3	Bn-A07-p9429348	Bn-A03-p20269025	A6	Bn-A06-p24278510	BJ_VH_0896	6.8866	3.6364	0.1008
	VEH	A6	Bn-A06-p18254877	Bn-A06-p17737199	B6	BJ_VH_0486	Bj-B4-p9511919	5.3107	2.6029	0.0848
	BC-V	A6	Bn-A06-p16629547	BJ_VH_00005	A9	Bn-A09-p29101339	Bn-A09-p29699253	5.0294	1.8863	0.1639
	BC-E	A6	Bn-A06-p16629547	BJ_VH_00005	A10	At5g06240a(5C2)	Bn-A10-p15447032	5.2978	2.4324	-0.1634
	BC-E	A6	At1g19850(1C13)	Bn-A06-p6439396	B4	BJ_VH_0911	At2g21620b(42)	6.303	3.1272	0.1903
	BC-E	A7	Bn-scaff_23957_1-p46490	Bn-A07-p17606005	B3	Bj-B8-p8046052	BJ_VH_0317	5.4775	2.5902	0.1665
	BC-E	A7	Bn-A07-p10209154	Bn-A07-p10144240	A7	Bn-A07-p7282445	Bn-A07-p5790807	5.3969	1.9144	-0.2482
	MPH-V	A7	Bn-scaff_22536_1-p7771	Bn-A07-p7297758	B8	Bj-B2-p50167013	Bj-B2-p49494380	5.4056	4.1955	0.175
	MPH-E	A9	Bn-A09-p1608051	Bn-A09-p1552993	B3	Bj-B8-p12022851	Bj-B8-p12040832	7.077	5.6768	0.1643
	BC-E	A9	Bn-A09-p23331135	BJ_VH_0345	B7	Bj-B3-p11458457	At4g20150a(73PP)	5.7839	2.7845	0.1714
	VEH	A9	Bn-A09-p23331135	BJ_VH_0345	B7	Bj-B3-p8890498	BJ_VH_0965	8.0347	4.0923	0.1024
	BC-V	A9	Bn-A09-p36491715	At1g03687(5AJ)	B7	Bc-B3-p2516546	Bj-B3-p2482963	5.6668	2.2214	-0.173
	BC-V	A10	Bn-A10-p14384277	Bn-A10-p14402509	B6	Bj-B4-p25774828	Bj-B4-p25791165	5.6687	2.3107	0.1824
	BC-E	B1	Bj-B7-p23108135	Bj-B7-p24023729	B1	At3g23980(36)	Bj-B7-p34368283	5.0606	2.2233	0.172
	VEH	B2	Bj-B5-p2205230	Bj-B5-p2272739	B8	Bj-B2-p40916450	Bj-B2-p38141306	5.0221	2.5572	0.0804
	VEH	B3	Bj-B8-p1593994	At5g09310a(8AJ)	B3	Bj-B8-p49342463	Bj-B8-p50019718	5.3672	2.6553	0.0832
	BC-V	B3	UGM0134b	At1g18340c(25AJ)	B5	Bj-B1-p36923319	Bj-B1-p36969057	5.3044	2.0929	-0.1673
	VEH	B4	Bj-B6-p27206106	Bj-B6-p27327549	B7	Bn-scaff_23400_1-p613560	Bj-B3-p13144795	7.2072	3.437	-0.0964
	BC-V	B4	Bj-B6-p31269287	Bj-B6-p31352450	B4	Bj-B6-p31503515	Bj-B6-p31607537	6.6396	0.0691	0.3095
	MPH-V	B4	Bj-B6-p31269287	Bj-B6-p31352450	B4	Bj-B6-p31503515	Bj-B6-p31607537	7.8571	0.2391	0.3461
	VEH	B5	Bj-B1-p84279	Bc-B1-p583560	B5	Bj-B1-p1590852	Bc-B1-p1639341	6.7675	2.1221	0.2103
	BC-V	B5	UGM0217	At2g31490c(59)	B5	Bj-B1-p7336764	At2g28190b(400)	6.6112	0.0851	0.2411
	MPH-V	B5	UGM0217	At2g31490c(59)	B5	Bj-B1-p7336764	At2g28190b(400)	6.131	0.0064	0.0542
Siliques on the main shoot (SQMS)	BC-E	A1	Bn-A01-p3378332	BJ_VH_0190	B2	Bj-B5-p22821885	Bc-B5-p22969335	5.3408	3.2329	-3.9079
	VEH	A1	Bn-A01-p6180257	BJ_VH_0254	B2	UGM0343	Bj-B5-p20272427	6.2723	4.422	-1.6695
	BC-V	A1	Bn-A01-p7373427	BJ_VH_0262	B2	Bj-B5-p23378267	Bj-B5-p23426362	7.2574	4.1296	-4.2809
	VEH	A1	Bn-A01-p24320794	Bn-A01-p24848629	A2	Bn-A02-p24417020	At5g27740b(5C30)	5.464	3.8315	-1.6067
	VEH	A1	Bn-scaff_16691_1-p1350013	Bn-A01-p27463135	B7	Bn-scaff_16064_1-p9281	Bj-B3-p19062494	5.614	3.7326	-1.5476
	BC-V	A1	Bn-A01-p27965742	Bn-A01-p28161207	A2	BJ_VH_0668	UGM0060	5.1245	3.121	-3.733
	VEH	A2	Bn-scaff_15714_1-p2794889	Bn-A02-p1135078	A2	Bn-A02-p13153436	UGM0053	5.4495	4.3195	1.6687
	BC-V	A2	Bn-A02-p4712683	BJ_VH_0679	A6	Bn-A06-p1658095	At1g50575a(71AJ)	6.4538	3.4634	-3.9327
	BC-V	A2	At1g65440(261)	At1g67170b(1C33)	B7	Bj-B3-p2947751	Bj-B3-p2894036	5.8559	3.0774	-3.7656
	VEH	A2	At1g65440(261)	At1g67170b(1C33)	B8	BJ_VH_0554	Bj-B2-p49811853	6.8926	4.547	-1.7356
	VEH	A2	Bn-scaff_17721_1-p221100	Bn-A02-p25389902	A9	Bn-A09-p4262547	BJ_VH_0449	7.2636	4.7301	1.7643
	VEH	A2	Bn-A02-p25652516	Bn-A02-p25739024	A4	Bn-A04-p9296314	At2g22640(137)	5.3723	4.2809	1.7061
	BC-V	A2	Bn-A02-p26154951	Bn-A02-p26398002	B2	Bj-B8-p50478259	Bj-B5-p43820664	6.0358	3.483	3.9755
	MPH-V	A2	Bn-A02-p26154951	Bn-A02-p26398002	A9	Bn-A09-p4262547	BJ_VH_0449	6.6516	2.9736	-3.5487
	MPH-E	A2	Bn-A02-p26154951	Bn-A02-p26398002	A4	Bn-A04-p11018682	Bn-A04-p11243983	7.3878	4.8485	-5.157
	MPH-V	A3	At5g17270b(217-2)	At5g18110(307)	B1	At5g25265b(146)	Bj-B7-p31487353	5.98	0.7987	1.8571
	VEH	A3	Bn-scaff_19523_1-p425846	At4g01897a(5SJ)	B1	At3g17300b(25)	Bc-B7-p10420069	6.9348	5.3574	-1.9031
	BC-V	A3	Bn-scaff_22751_1-p137904	Bn-A03-p14811653	A5	Bn-scaff_16182_1-p481707	At1g51740b(73AJ)	6.0741	3.3209	-3.8367
	VEH	A3	Bn-scaff_22751_1-p137904	Bn-A03-p14811653	A5	Bn-scaff_18826_1-p1029497	Bn-A05-p19195181	6.1076	4.1591	-1.6183
	MPH-V	A3	Bn-A03-p19243266	At3g54670b(3C17)	B3	Bj-B8-p14961853	At2g45790a(472)	5.0362	3.3064	3.7574
	BC-V	A3	Bn-A07-p9429348	Bn-A03-p20269025	A8	Bn-A08-p8314631	At4g14570b(146)	5.6097	3.6047	4.3526
	VEH	A4	At5g40670a(123)	Bn-A04-p6264043	B3	Bj-B8-p47923345	Bj-B8-p48073601	6.5568	4.2279	1.649
	VEH	A5	UGM0240	Bn-A05-p18137410	A5	UGM0219	Bn-A05-p6951707	6.9509	2.4146	-2.7745
	BC-E	A5	Bn-A05-p16848755	Bn-A05-p16651858	B6	Bj-B4-p25774828	Bj-B4-p25791165	6.5497	4.4017	-4.6721
	VEH	A6	At2g01350(88)	Bn-A06-p23741737	A6	Bn-A06-p2981395	Bn-A06-p2306499	6.5005	4.0339	-1.6188
	MPH-V	A6	Bn-A06-p22601589	Bn-A06-p21896359	B2	Bj-B5-p21562748	Bj-B5-p21571391	5.4319	3.5522	-3.8887
	BC-V	A6	Bn-A06-p2077171	Bn-A06-p1768254	B6	Bj-B4-p5611126	BJ_VH_0694	5.9418	3.4982	-4.049
	VEH	A6	Bn-A06-p1278419	At1g51740a(73AJ)	B7	Bj-B3-p1447779	At1g09760c(14AJ)	5.4871	4.4078	1.6685
	BC-V	A7	BJ_VH_0926	Bn-A07-p19458370	B5	Bj-B1-p3296589	Bj-B1-p3342985	7.0796	3.6838	4.1167
	MPH-V	A7	Bn-A07-p12546889	Bn-A07-p11799578	A9	Bn-A09-p2548974	BJ_VH_00090	7.687	2.4282	-3.1373
	BC-V	A7	Bn-A07-p10971791	At2g27490(52)	A9	Bn-A09-p33427256	Bn-A09-p33450690	6.0118	4.0033	-4.317
	MPH-V	A7	Bn-A07-p8824653	Bn-A07-p8243053	B8	Bj-B2-p48467318	Bc-B2-p48128464	5.233	3.8186	3.9626
	VEH	A8	Bn-A08-p1136041	Bn-A08-p1847328	B3	Bj-B8-p12022851	Bj-B8-p12040832	6.0651	4.2376	-1.7072
	BC-V	A8	Bn-A08-p2920715	Bn-A08-p2989598	B2	Bj-B5-p2205230	Bj-B5-p2272739	9.2424	5.3147	5.1392
	VEH	A8	Bn-Scaffold000219-p67465	Bn-A08-p10798067	B2	Bj-B5-p1592488	Bj-B5-p1619775	5.1943	4.018	1.611
	VEH	A8	Bn-A08-p12767403	At4g31720a(10PP)	A10	Bn-scaff_23096_1-p447166	At5g59140b(61AJ)	5.0138	2.9945	1.3952
	BC-V	A8	Bn-A08-p16771030	Bn-A08-p16938935	B5	Bj-B1-p84279	Bc-B1-p583560	5.0364	3.047	-3.7703
	VEH	A8	Bn-A08-p17195176	Bn-A08-p17221534	A9	Bn-A09-p25804956	BJ_VH_1032	5.2542	3.4688	-1.5097
	VEH	A8	Bn-A08-p17195176	Bn-A08-p17221534	B1	At3g17300b(25)	Bc-B7-p10420069	5.3716	4.2848	1.6879
	VEH	A9	Bn-A09-p7199203	BJ_VH_0989	A10	Bn-A10-p13710321	Bn-A10-p13577876	6.8327	3.7771	1.647
	BC-V	A9	Bn-A09-p25804956	BJ_VH_1032	B7	Bj-B3-p8096920	Bj-B3-p8010890	7.4467	4.2232	-4.4511
	MPH-V	A9	Bn-A09-p26875060	Bn-A09-p28365530	B7	Bj-B3-p8890498	BJ_VH_0965	5.0404	3.3475	-3.7826
	BC-V	A10	Bn-A10-p17367157	Bn-A10-p16836688	B4	BJ_VH_0911	At2g21620b(42)	5.4573	3.1897	-3.9266
	BC-V	A10	Bn-A10-p13882718	At5g14105a(416)	B3	Bj-B8-p26650664	Bj-B8-p26682119	5.7057	3.3001	3.9428
	VEH	A10	Bn-A10-p13509116	Bn-A10-p13479456	B3	Bj-B8-p13289952	Bj-B8-p12928367	6.1256	4.3107	1.6989
	VEH	A10	Bn-scaff_23096_1-p447166	At5g59140b(61AJ)	B8	Bj-B2-p52948321	Bj-B2-p52722979	5.66	4.1706	1.6218
	VEH	A10	Bn-A10-p3905100	At1g02870(3LP)	B5	Bj-B1-p39394864	Bj-B1-p39678824	5.2159	3.7789	1.5493
	MPH-V	B3	Bj-B8-p43805246	BJ_VH_0888	B7	Bj-B3-p6870162	Bj-B3-p6785375	7.5543	3.1831	3.5923
	BC-V	B3	Bj-B8-p48137827	Bj-B8-p48280757	B6	Bj-B4-p14823767	Bc-B4-p14921073	5.5199	3.6422	-4.0528
	VEH	B3	Bj-B8-p49127435	BJ_VH_1039	B4	Bj-B6-p33477161	Bj-B6-p36583683	5.7248	4.3406	1.6987
	BC-E	B4	BJ_VH_1140	At2g32080(60)	B8	Bj-B2-p38141306	BJ_VH_1110	5.0151	2.8073	-3.8036
	MPH-V	B5	Bj-B1-p39394864	Bj-B1-p39678824	B8	Bj-B2-p31057975	At5g19930(260)	6.315	4.4737	-4.3589
	BC-V	B5	Bj-B1-p40343690	Bj-B1-p40817349	B7	Bj-B3-p2947751	Bj-B3-p2894036	5.0331	3.3363	3.872
	VEH	B7	Bj-B3-p5225177	Bj-B3-p3840266	B7	Bj-B3-p2947751	Bj-B3-p2894036	5.3616	0.8157	-4.1715
	BC-V	B8	Bj-B2-p49373927	Bj-B2-p48801439	B8	Bj-B2-p4091442	Bj-B2-p2191908	5.338	2.6519	-3.5583
Number of siliques on a plant (SQPL)	VEH	A1	At2g24765b(2C9)	BJ_VH_0191	A5	Bn-A05-p22182628	Bn-A05-p22153383	5.1366	1.1388	11.6851
	VEH	A1	Bn-A01-p3378332	BJ_VH_0190	A10	At5g06240a(5C2)	Bn-A10-p15447032	6.786	4.4192	-23.2679
	VEH	A1	Bn-A01-p20248379	Bn-A01-p20679722	A2	Bn-A02-p15184172	BJ_VH_0652	5.725	2.211	-16.8929
	MPH-V	A1	Bn-A01-p21776155	At3g16760a(109)	A1	Bn-A01-p24320794	Bn-A01-p24848629	5.5713	0.4013	-153.229
	BC-E	A1	Bn-Scaffold000164-p39872	At2g23930b(140)	B4	At5g14220(414)	At5g65220a(99LP)	5.7566	2.4428	-56.7794
	BC-E	A2	Bn-A02-p8176181	Bn-A02-p8190375	A5	Bn-A05-p701389	Bn-A05-p671910	5.7594	3.3856	-64.3995
	MPH-V	A2	Bn-A02-p8176181	Bn-A02-p8190375	A9	Bn-A09-p8823608	Bn-A09-p9315814	6.0693	1.037	-29.7012
	BC-V	A3	Bn-A03-p16611349	Bn-A03-p16769908	A7	Bn-A02-p918384	Bn-A02-p545783	5.7787	3.2531	-51.5473
	BC-E	A5	Bn-A05-p16848755	Bn-A05-p16651858	B8	Bj-B2-p41768011	Bj-B2-p41093810	5.4222	2.2396	-52.883
	BC-V	A5	UGM0219	Bn-A05-p6951707	B5	Bj-B1-p38972802	Bj-B1-p39150947	5.1085	2.6982	46.438
	VEH	A6	Bn-A06-p26113448	Bn-A06-p26144134	B5	Bj-B1-p37874832	At2g23930a(140)	5.0001	1.9509	-15.3508
	BC-V	A6	Bn-A06-p16629547	BJ_VH_00005	B5	Bj-B1-p34560646	Bj-B1-p35208239	6.4004	3.3281	53.3531
	BC-E	A6	At1g19850(1C13)	Bn-A06-p6439396	B1	Bj-B7-p25497758	BJ_VH_1127	5.0601	1.7547	-48.5577
	BC-E	A6	BJ_VH_0861	At1g12230(18AJ)	B8	Bj-B2-p38141306	BJ_VH_1110	5.5045	2.8252	-61.2735
	MPH-V	A7	Bn-A07-p21096350	BJ_VH_0926	B8	At5g14105b(416)	Bc-B2-p31520117	6.3163	3.8037	-57.4923
	BC-V	A7	Bn-A07-p8824653	Bn-A07-p8243053	B5	Bj-B1-p39394864	Bj-B1-p39678824	5.1532	1.9384	-39.5237
	MPH-E	A10	Bn-A10-p15606935	Bn-A10-p15670267	B6	Bj-B4-p7310910	Bj-B4-p7410736	5.3916	3.5876	-69.2353
	MPH-E	B1	Bj-B7-p28203131	Bj-B7-p28007235	B1	Bj-B7-p39237647	Bj-B7-p39490806	5.104	3.5284	71.4706
	BC-V	B2	Bj-B5-p21562748	Bj-B5-p21571391	B2	Bj-B5-p35707439	Bj-B5-p25559393	5.8311	3.1182	-76.7195
	BC-E	B2	Bc-B5-p47893325	Bj-B5-p47909175	B7	Bj-B3-p3333436	BJ_VH_0279	5.2209	2.1544	51.8612
	BC-E	B3	Bj-B8-p2343945	Bj-B8-p2379457	B3	Bj-B8-p50932249	Bc-B8-p51836432	6.6185	3.1234	-61.7074
	BC-V	B4	BJ_VH_0911	At2g21620b(42)	B6	Bj-B4-p14019367	Bj-B4-p14104025	5.3601	2.3298	44.4247
	BC-E	B4	BJ_VH_0911	At2g21620b(42)	B6	Bj-B4-p6428061	Bj-B4-p6519635	5.3219	1.1507	-39.1538
	BC-E	B4	At2g21620b(42)	BJ_VH_1079	B7	Bj-B3-p18428456	Bj-B3-p18134646	5.4266	3.2614	65.3439
	BC-V	B5	Bj-B1-p2571403	BJ_VH_0773	B6	BJ_VH_00044	Bj-B4-p2505842	5.0032	2.758	-47.0374
	BC-E	B5	Bj-B1-p37122305	At3g12260a(17)	B8	Bj-B2-p26701373	Bj-B2-p15462992	5.7578	1.9982	51.5264
Seeds in a silique (SSQ)	VEH	A1	Bn-A01-p1275284	Bn-A01-p1387769	B6	Bj-B4-p16115233	Bc-B4-p16216481	5.8777	3.6988	0.3298
	MPH-E	A1	Bn-A01-p3495476	BJ_VH_0245	B6	BJ_VH_00044	Bj-B4-p2505842	5.6298	4.077	0.7979
	BC-V	A1	Bn-A01-p24320794	Bn-A01-p24848629	B8	Bj-B2-p42384433	UGM0428a	6.5359	3.8607	-0.771
	VEH	A2	Bn-A02-p4712683	BJ_VH_0679	A6	Bn-A06-p1658095	At1g50575a(71AJ)	5.7381	3.7064	0.3288
	BC-E	A2	Bn-A02-p5601991	Bn-A02-p5694092	A4	Bn-scaff_16888_1-p774741	BJ_VH_0774	5.5531	2.8222	-0.73
	BC-E	A2	Bn-A02-p8571577	BJ_VH_0700	B8	Bj-B2-p44227446	Bj-B2-p43898407	6.2845	3.3289	-0.8061
	VEH	A2	Bn-A02-p8571577	BJ_VH_0700	B8	Bj-B2-p8091309	Bj-B2-p7641552	6.2	4.2226	0.3597
	VEH	A2	At1g65440(261)	At1g67170b(1C33)	A2	Bn-Scaffold000270-p33166	UGM0428b	5.4789	3.0233	0.3755
	VEH	A2	Bn-A02-p15184172	BJ_VH_0652	B6	Bj-B4-p18061270	At1g20410b(28LP)	5.2911	3.2396	0.3155
	VEH	A2	At2g01640(91)	Bn-scaff_15712_6-p470462	A10	Bn-A10-p15031810	Bn-A10-p14918537	8.3545	4.8819	-0.3892
	VEH	A3	Bn-A03-p2171944	Bn-A03-p2737116	A7	Bn-A02-p293860	Bn-A02-p201968	5.3763	3.1627	0.3015
	BC-E	A3	At5g17270b(217-2)	At5g18110(307)	B8	UGM0371a	Bj-B2-p42915379	7.021	3.4739	0.8124
	VEH	A3	Bn-Scaffold000167-p106164	At2g28520b(401)	B3	Bj-B8-p1845184	Bj-B8-p1870050	5.6296	3.4677	0.3196
	VEH	A3	Bn-scaff_19523_1-p425846	At4g01897a(5SJ)	B8	Bj-B2-p46072866	BJ_VH_00014	13.4451	8.3715	0.4927
	VEH	A3	Bn-scaff_22751_1-p137904	Bn-A03-p14811653	A3	At4g23100a(79PP)	At4g24440(63PP)	6.7423	4.0866	0.3914
	VEH	A3	Bn-A03-p15960376	Bn-A03-p15974991	A8	UGM0529	Bn-A08-p19799789	7.7955	5.0316	0.3806
	MPH-E	A3	Bn-A03-p15960376	Bn-A03-p15974991	A8	Bn-A08-p17195176	Bn-A08-p17221534	6.2975	4.3339	-0.8279
	BC-V	A3	Bn-A03-p16611349	Bn-A03-p16769908	A6	At2g01350(88)	Bn-A06-p23741737	6.5442	3.1297	0.6872
	VEH	A3	Bn-A03-p16611349	Bn-A03-p16769908	A6	Bn-A06-p24278510	BJ_VH_0896	5.5403	3.453	0.3204
	VEH	A4	Bn-A04-p262404	At2g01940(93)	B4	BJ_VH_0911	At2g21620b(42)	5.5227	2.8189	0.3029
	BC-V	A4	Bn-A04-p3573078	Bn-A04-p3628682	B8	Bj-B2-p42384433	UGM0428a	5.6604	2.0958	-0.5621
	VEH	A4	Bn-A04-p9296314	At2g22640(137)	B6	Bj-B4-p7310910	Bj-B4-p7410736	6.0491	3.6912	0.3324
	BC-E	A4	Bn-A04-p11018682	Bn-A04-p11243983	B8	Bj-B2-p29148273	At5g58730(91LP)	5.5968	3.3313	-0.8168
	VEH	A4	Bn-A04-p16719721	Bn-A04-p17052071	B8	UGM0335	BJ_VH_1027	7.5995	4.5001	-0.3718
	VEH	A4	Bn-A04-p18090397	Bn-A04-p18487715	B7	Bj-B3-p23717881	Bj-B3-p23403561	7.7681	4.475	-0.3646
	MPH-E	A5	Bn-A05-p23782123	Bn-A05-p23704743	A9	Bn-A09-p32066349	At2g20490b(134)	5.0579	0.8885	0.3861
	VEH	A5	Bn-A02-p26900937	Bc-B1-p40596941	B2	Bj-B5-p40980069	Bj-B5-p41146160	5.4325	3.2552	0.3091
	VEH	A5	Bn-A05-p23253826	Bn-A02-p23110903	A5	Bn-A05-p21470614	Bn-A05-p21325400	5.1514	2.9473	-0.4085
	BC-V	A5	Bn-A05-p22591072	BJ_VH_0544	A9	BJ_VH_0427	Bn-A09-p2963981	5.7445	3.3515	-0.6993
	BC-V	A5	Bn-A05-p22182628	Bn-A05-p22153383	B8	Bj-B2-p5113895	Bj-B2-p4414824	5.1587	1.8416	-0.5238
	MPH-V	A5	Bn-A05-p20632153	Bn-A05-p20390129	A6	Bn-A06-p22601589	Bn-A06-p21896359	5.8027	4.1334	-0.7357
	BC-E	A5	Bn-A05-p4655845	BJ_VH_1123	A8	Bn-A08-p17851106	Bn-A08-p17859330	5.2769	2.7418	-0.7269
	VEH	A6	Bn-A06-p26113448	Bn-A06-p26144134	B2	Bj-B5-p1885118	At4g33925(39PP)	5.2359	3.2075	0.3058
	BC-E	A6	Bn-A06-p16620858	At1g19850(1C13)	A10	Bn-A10-p15746238	Bn-A10-p15793623	5.6254	2.8656	-0.7577
	BC-V	A6	At1g19850(1C13)	Bn-A06-p6439396	B8	Bj-B2-p49373927	Bj-B2-p48801439	6.7877	4.0073	0.7787
	VEH	A6	Bn-A06-p2981395	Bn-A06-p2306499	A9	Bn-A09-p2548974	BJ_VH_00090	5.6352	3.328	-0.3102
	VEH	A6	Bn-A06-p2981395	Bn-A06-p2306499	A10	Bn-A10-p16029222	Bn-A10-p16296069	5.0114	2.7042	-0.2933
	VEH	A7	BJ_VH_0926	Bn-A07-p19458370	A7	Bn-A02-p918384	Bn-A02-p545783	5.016	3.7843	0.3449
	BC-V	A7	Bn-A07-p16846624	Bn-scaff_16116_1-p373851	A7	Bn-A02-p918384	Bn-A02-p545783	5.0333	2.2777	0.7371
	MPH-V	A7	Bn-A07-p10209154	Bn-A07-p10144240	B4	Bj-B6-p5440701	Bc-B6-p5765682	5.0482	0.3542	-0.216
	BC-V	A7	Bn-A10-p12770346	Bn-A07-p1177830	B3	Bj-B8-p1593994	At5g09310a(8AJ)	6.5973	3.6621	-0.7659
	VEH	A7	Bn-A10-p12770346	Bn-A07-p1177830	B3	Bj-B8-p1845184	Bj-B8-p1870050	7.6543	4.171	-0.3678
	VEH	A8	Bn-A08-p543480	Bn-A08-p697434	B4	BJ_VH_0911	At2g21620b(42)	5.6562	3.4294	-0.333
	VEH	A8	Bn-Scaffold000219-p67465	Bn-A08-p10798067	B8	Bj-B2-p38141306	BJ_VH_1110	6.8711	4.0533	-0.3533
	VEH	A8	Bn-A08-p15043392	Bn-A08-p15095047	B5	Bj-B1-p84279	Bc-B1-p583560	9.9317	6.1785	0.4276
	MPH-E	A8	Bn-A08-p16454339	Bn-A08-p16582191	B7	Bj-B3-p18428456	Bj-B3-p18134646	5.2056	2.3143	0.6042
	BC-V	A8	Bn-A08-p16771030	Bn-A08-p16938935	B8	Bj-B2-p29148273	At5g58730(91LP)	5.2737	2.8584	0.6626
	BC-E	A8	Bn-A08-p17195176	Bn-A08-p17221534	B5	Bj-B1-p84279	Bc-B1-p583560	6.0911	3.7027	0.8391
	VEH	A9	UGM0646	At1g27385(38AJ)	B3	Bc-B8-p23625492	At4g01897b(5SJ)	6.2383	3.4801	-0.3168
	VEH	A9	Bn-A09-p23331135	BJ_VH_0345	B2	Bj-B5-p972748	Bj-B5-p1018602	5.4124	3.006	0.297
	VEH	A10	Bn-A10-p14384277	Bn-A10-p14402509	A10	Bn-A10-p14340467	Bn-A10-p14103279	5.7968	1.7729	-0.9117
	VEH	A10	Bn-A10-p14431375	Bn-A10-p14340467	B3	Bj-B8-p49342463	Bj-B8-p50019718	6.3943	3.5712	-0.3318
	VEH	A10	Bn-A10-p13882718	At5g14105a(416)	B8	Bj-B2-p31057975	At5g19930(260)	8.7631	5.3512	0.413
	MPH-E	A10	Bn-A10-p13882718	At5g14105a(416)	B7	Bj-B3-p23717881	Bj-B3-p23403561	5.3672	3.6883	-0.7707
	BC-V	B1	Bj-B7-p19877091	At3g10572b(15)	B3	Bj-B8-p47923345	Bj-B8-p48073601	6.5536	2.8097	0.6666
	VEH	B1	Bj-B7-p19877091	At3g10572b(15)	B3	Bj-B8-p50932249	Bc-B8-p51836432	5.7286	3.4046	0.3273
	MPH-V	B1	Bj-B7-p25497758	BJ_VH_1127	B2	Bj-B5-p35707439	Bj-B5-p25559393	5.2617	3.0616	0.6495
	VEH	B1	Bj-B7-p39551574	Bj-B7-p40160265	B8	Bj-B2-p41768011	Bj-B2-p41093810	6.2885	3.6089	-0.3357
	VEH	B2	Bj-B5-p972748	Bj-B5-p1018602	B6	Bj-B4-p6428061	Bj-B4-p6519635	6.4681	4.238	0.3505
	BC-E	B2	Bj-B5-p2338409	Bj-B5-p2499033	B6	Bj-B4-p6428061	Bj-B4-p6519635	5.9388	3.02	0.752
	VEH	B2	Bj-B5-p3457454	BJ_VH_0188	B4	Bj-B6-p33224648	Bj-B6-p33477161	6.5887	3.3633	-0.3201
	BC-V	B3	BJ_VH_0137	Bc-B8-p269754	B3	Bj-B8-p2343945	Bj-B8-p2379457	5.1198	2.3767	-0.93
	VEH	B3	Bc-B8-p47719471	Bj-B8-p47762589	B3	Bj-B8-p47923345	Bj-B8-p48073601	5.928	2.2799	-1.3192
	VEH	B4	BJ_VH_0911	At2g21620b(42)	B7	Bj-B3-p15315297	Bj-B3-p14996195	6.4189	3.4974	-0.3304
	VEH	B4	Bj-B6-p31269287	Bj-B6-p31352450	B6	Bj-B4-p2505842	BJ_VH_0543	5.703	3.6669	0.3343
	VEH	B5	Bj-B1-p39394864	Bj-B1-p39678824	B5	Bj-B1-p40636566	Bc-B1-p40252439	5.8974	3.5949	-0.6344
	MPH-V	B6	Bj-B4-p16115233	Bc-B4-p16216481	B8	Bj-B2-p35866967	Bj-B2-p35491977	5.773	4.7425	-0.8147
	VEH	B6	Bj-B4-p16598049	Bj-B4-p16670792	B8	Bj-B2-p46377545	Bc-B2-p46092425	5.8371	3.8177	0.3352
	VEH	B7	Bj-B3-p27030654	BJ_VH_0931	B7	Bj-B3-p25534991	Bj-B3-p25080582	5.1218	0.8036	0.8171
	BC-E	B7	BJ_VH_0917	At1g68680(239)	B7	Bj-B3-p3333436	BJ_VH_0279	5.007	2.0219	-0.6217
	BC-V	B7	Bj-B3-p8583389	Bj-B3-p8397740	B7	Bj-B3-p6870162	Bj-B3-p6785375	5.1706	2.092	-1.0877
Oil content (OIL)	VEH	A1	Bn-A01-p599910	At4g39690(18PP)	A10	Bn-A10-p13479456	Bn-A10-p13216313	6.6082	2.338	0.4067
	VEH	A1	Bn-A01-p9325719	BJ_VH_0361	B3	Bj-B8-p10808799	Bj-B8-p10907325	5.3141	1.9889	0.3677
	BC-V	A1	Bn-A01-p20248379	Bn-A01-p20679722	B3	Bj-B8-p17791428	Bj-B8-p18496378	5.725	2.4202	0.8619
	VEH	A1	Bn-A01-p21776155	At3g16760a(109)	A7	BJ_VH_0926	Bn-A07-p19458370	5.5978	2.1555	0.3944
	VEH	A2	Bn-A02-p4712683	BJ_VH_0679	A9	UGM0646	At1g27385(38AJ)	5.0255	1.7609	-0.3453
	MPH-V	A2	BJ_VH_0668	UGM0060	A5	Bn-A05-p20824936	Bn-A05-p20718776	5.4498	3.1006	0.8566
	BC-E	A2	Bn-A02-p13153436	UGM0053	A5	Bn-A05-p20824936	Bn-A05-p20718776	5.1658	1.0758	-0.711
	MPH-E	A3	Bn-scaff_18322_1-p1516256	Bn-A03-p7177161	A8	Bn-Scaffold000219-p67465	Bn-A08-p10798067	5.2692	3.3592	0.9377
	BC-E	A3	Bn-scaff_16002_1-p1227296	Bn-A03-p10464551	A9	Bn-A09-p26875060	Bn-A09-p28365530	5.3553	0.5804	0.521
	MPH-E	A3	Bn-scaff_16002_1-p1227296	Bn-A03-p10464551	A9	Bn-A09-p29101339	Bn-A09-p29699253	5.6046	1.888	0.6944
	VEH	A4	Bn-A04-p9296314	At2g22640(137)	B2	Bj-B5-p4158393	Bj-B5-p4191882	5.2421	1.9592	-0.3657
	BC-E	A4	Bn-A04-p14917114	Bn-A04-p14565883	B6	Bj-B4-p27353	Bj-B4-p376682	6.1172	1.866	0.9293
	BC-E	A4	Bn-A04-p15009639	Bn-A04-p15122412	A4	Bn-A04-p16719721	Bn-A04-p17052071	5.8636	0.803	1.0499
	BC-V	A4	Bn-scaff_16888_1-p774741	BJ_VH_0774	B5	BJ_VH_0793	Bj-B1-p30879875	5.6068	2.6223	-0.9033
	VEH	A5	Bn-A02-p26900937	Bc-B1-p40596941	B5	Bj-B1-p5113001	Bj-B1-p5264770	5.0094	1.8467	-0.3564
	BC-E	A5	Bn-A05-p701389	Bn-A05-p671910	B5	BJ_VH_0561	Bj-B1-p12320039	5.6403	0.9075	0.6405
	VEH	A6	BJ_VH_0862	Bn-A06-p4021930	B2	Bj-B5-p3457454	BJ_VH_0188	5.7955	2.0509	-0.3902
	BC-V	A6	Bn-A06-p2981395	Bn-A06-p2306499	B5	Bj-B1-p12345023	Bj-B1-p12393047	5.1857	2.4804	-0.8753
	MPH-V	A7	Bn-A07-p16846624	Bn-scaff_16116_1-p373851	B8	Bj-B2-p31057975	At5g19930(260)	5.1866	3.0877	-0.8485
	MPH-V	A7	Bn-A10-p12770346	Bn-A07-p1177830	A8	Bn-A08-p17851106	Bn-A08-p17859330	5.4691	3.7458	0.927
	BC-E	A8	Bn-A08-p543480	Bn-A08-p697434	B6	Bj-B4-p7414468	Bj-B4-p8871163	6.9016	1.7352	0.8987
	VEH	A8	Bn-A08-p1136041	Bn-A08-p1847328	B2	Bj-B5-p595624	Bj-B2-p92255	5.2595	1.5427	-0.338
	VEH	A8	Bn-Scaffold000219-p67465	Bn-A08-p10798067	B7	Bj-B3-p8583389	Bj-B3-p8397740	14.4896	5.3802	-0.6186
	MPH-E	A8	Bn-Scaffold000219-p67465	Bn-A08-p10798067	B7	Bj-B3-p8096920	Bj-B3-p8010890	5.7568	3.4278	0.935
	MPH-V	A8	Bn-A08-p14737862	Bn-A08-p14784965	B7	Bj-B3-p15315297	Bj-B3-p14996195	6.7015	4.3918	1.004
	VEH	A9	Bn-A09-p1841381	Bn-A09-p1699131	A10	Bn-A10-p14883536	Bn-A10-p14787722	6.3313	2.5124	0.4188
	VEH	A9	Bn-scaff_19783_1-p1060183	At5g63905(67AJ)	B2	Bj-B5-p1991510	Bj-B5-p2091117	7.5848	2.6637	0.4245
	BC-E	A9	Bn-A09-p26875060	Bn-A09-p28365530	B3	UGM0415	Bc-B8-p45349556	7.0359	1.8936	0.9436
	BC-V	A9	Bn-A09-p32066349	At2g20490b(134)	B5	Bj-B1-p3637551	Bj-B1-p3932728	5.6046	2.1228	0.8279
	VEH	B1	At3g17300b(25)	Bc-B7-p10420069	B8	Bj-B2-p37060196	Bj-B2-p36686270	6.2325	2.1961	-0.4127
	BC-E	B1	Bj-B7-p23108135	Bj-B7-p24023729	B5	Bj-B1-p34560646	Bj-B1-p35208239	5.2374	0.788	0.5998
	VEH	B2	Bc-B5-p4799006	BJ_VH_0364	B3	UGM0415	Bc-B8-p45349556	6.2628	1.9733	-0.3681
	BC-V	B2	Bj-B5-p21562748	Bj-B5-p21571391	B5	Bj-B1-p34560646	Bj-B1-p35208239	5.545	1.748	-0.721
	VEH	B2	Bj-B5-p43416006	Bj-B5-p43659139	B8	BJ_VH_0554	Bj-B2-p49811853	5.8809	2.3539	0.4032
	BC-V	B2	Bj-B5-p49962505	Bj-B5-p50007996	B4	Bj-B6-p33477161	Bj-B6-p36583683	5.1356	0.8381	-0.5156
	BC-E	B3	Bj-B8-p5815978	Bc-B8-p6375445	B4	At1g78300(169)	BJ_VH_0913	5.1457	1.5367	-0.8717
	BC-E	B3	Bj-B8-p48494246	Bj-B8-p48840262	B5	Bj-B1-p5113001	Bj-B1-p5264770	6.2669	1.9179	-0.9305
	MPH-V	B6	Bj-B4-p16598049	Bj-B4-p16670792	B8	Bj-B2-p45139080	Bj-B2-p44962621	5.2141	3.165	-0.8587
	VEH	B8	BJ_VH_0554	Bj-B2-p49811853	B8	Bj-B2-p36797972	Bc-B2-p35903019	6.9623	2.6537	0.4375
Protein content (PRO)	VEH	A2	Bn-A02-p3427640	At5g15280a(431)	B2	Bj-B5-p1592488	Bj-B5-p1619775	5.1358	2.9247	0.2348
	BC-E	A2	Bn-A02-p4712683	BJ_VH_0679	B2	Bj-B5-p1592488	Bj-B5-p1619775	5.9376	3.1331	0.6551
	VEH	A3	Bn-A03-p2737116	At5g16520(360)	B6	Bj-B4-p2505842	BJ_VH_0543	5.6795	3.0339	0.2399
	MPH-E	A3	Bn-scaff_21778_1-p1942	Bn-A03-p4153697	A10	Bn-A10-p16357479	Bn-A10-p16450580	5.229	2.7075	0.574
	BC-V	A3	Bn-A03-p15960376	Bn-A03-p15974991	B6	Bj-B4-p25774828	Bj-B4-p25791165	6.3388	3.3259	0.6193
	MPH-V	A3	At2g34050b(160)	Bn-A03-p17921239	A3	Bn-A07-p9429348	Bn-A03-p20269025	5.8948	1.5934	-1.1457
	BC-V	A4	Bn-A04-p14917114	Bn-A04-p14565883	A9	Bn-A09-p35483201	Bn-A09-p35790555	5.5222	3.382	-0.6081
	MPH-V	A4	Bn-A04-p14917114	Bn-A04-p14565883	B7	Bj-B3-p27030654	BJ_VH_0931	6.3386	4.9432	0.7274
	BC-V	A4	Bn-scaff_16888_1-p774741	BJ_VH_0774	B5	BJ_VH_0561	Bj-B1-p12320039	9.8562	5.7418	0.7929
	VEH	A5	Bn-A05-p23079485	Bn-A05-p22973324	B2	Bj-B5-p43416006	Bj-B5-p43659139	5.4618	2.396	-0.2191
	VEH	A5	UGM0240	Bn-A05-p18137410	B5	Bj-B1-p38972802	Bj-B1-p39150947	7.576	3.158	0.248
	BC-E	A5	Bn-A05-p16848755	Bn-A05-p16651858	B8	Bj-B2-p8091309	Bj-B2-p7641552	6.2056	2.9433	0.6483
	BC-E	A5	Bn-A05-p6688695	BJ_VH_0842	B2	Bj-B5-p595624	Bj-B2-p92255	5.4933	2.5087	-0.5881
	BC-V	A5	Bn-A05-p701389	Bn-A05-p671910	B5	Bj-B1-p33663107	Bj-B1-p34560646	5.1089	3.087	-0.5813
	VEH	A5	Bn-A05-p701389	Bn-A05-p671910	B8	Bj-B2-p44227446	Bj-B2-p43898407	5.4507	2.7398	0.2291
	MPH-V	A6	Bn-A06-p23621651	At2g03870(6)	A10	Bn-A10-p5040430	Bn-A10-p1125100	5.2232	0.0368	-0.0634
	VEH	A9	Bn-A09-p4262547	BJ_VH_0449	B8	Bj-B2-p34391280	BJ_VH_0604	5.5869	2.8013	0.2352
	BC-E	A9	Bn-A09-p8823608	Bn-A09-p9315814	B5	BJ_VH_0561	Bj-B1-p12320039	5.2445	2.9196	-0.6346
	BC-V	A9	Bn-A09-p24003969	Bn-A05-p15780983	B7	Bj-B3-p11458457	At4g20150a(73PP)	6.1405	3.4245	0.62
	BC-E	A9	Bn-A09-p25536905	Bn-A09-p25635243	B4	BJ_VH_1166	At2g28190a(400)	5.5506	2.9271	0.6686
	VEH	B1	Bj-B7-p23108135	Bj-B7-p24023729	B8	Bj-B2-p41768011	Bj-B2-p41093810	5.2335	3.0609	-0.2513
	BC-V	B1	At3g23980(36)	Bj-B7-p34368283	B7	Bj-B3-p15315297	Bj-B3-p14996195	6.2085	3.3749	0.6159
	BC-E	B2	Bj-B5-p2764229	Bj-B5-p3030376	B8	Bj-B2-p8091309	Bj-B2-p7641552	6.6102	4.1208	-0.7707
	MPH-E	B2	Bj-B5-p2764229	Bj-B5-p3030376	B8	Bj-B2-p9804234	Bj-B2-p8517553	5.3123	3.0521	-0.6063
	VEH	B2	Bj-B5-p43416006	Bj-B5-p43659139	B8	BJ_VH_0554	Bj-B2-p49811853	6.4254	3.5749	-0.2634
	VEH	B3	Bj-B8-p2757086	Bj-B8-p2865823	B8	Bj-B2-p5113895	Bj-B2-p4414824	5.1375	2.9057	-0.2369
	BC-E	B3	Bj-B8-p43805246	BJ_VH_0888	B8	BJ_VH_0554	Bj-B2-p49811853	5.2354	1.0894	-0.3879
	MPH-E	B3	Bj-B8-p50932249	Bc-B8-p51836432	B5	Bj-B1-p38442751	Bj-B1-p38528205	5.0084	0.3646	0.2054
	BC-E	B4	Bj-B6-p5440701	Bc-B6-p5765682	B7	Bj-B3-p45906251	BJ_VH_0943	6.0976	3.3063	0.6873
	MPH-E	B5	Bn-scaff_15585_1-p763077	Bj-B1-p4913221	B5	Bj-B1-p12345023	Bj-B1-p12393047	5.0815	2.774	-0.7078
	VEH	B6	Bj-B4-p16598049	Bj-B4-p16670792	B7	Bj-B3-p45906251	BJ_VH_0943	6.4551	3.5427	-0.2612
	VEH	B7	Bj-B3-p18428456	Bj-B3-p18134646	B7	UGM0216	BJ_VH_0416	5.2711	0.4569	-0.6833
	MPH-V	B8	UGM0371a	Bj-B2-p42915379	B8	Bj-B2-p37060196	Bj-B2-p36686270	5.0122	2.6463	-0.6224
Thousand seed weight (TSW)	VEH	A1	Bn-A01-p1041947	Bn-A01-p1056386	A1	Bn-A01-p24320794	Bn-A01-p24848629	5.2888	2.8922	0.0871
	VEH	A1	Bn-A01-p20248379	Bn-A01-p20679722	B3	Bj-B8-p25376531	Bj-B8-p25340828	5.4967	2.9389	-0.0877
	BC-V	A1	Bn-scaff_16691_1-p1350013	Bn-A01-p27463135	B7	Bj-B3-p7936248	At1g28560a(1C18)	5.9715	3.2193	0.2795
	BC-V	A2	Bn-A02-p2475208	Bn-A02-p2535232	B7	Bj-B3-p6057592	Bj-B3-p5225177	5.0195	2.5868	-0.251
	VEH	A2	Bn-scaff_15714_1-p2794889	Bn-A02-p1135078	B7	Bj-B3-p6057592	Bj-B3-p5225177	5.8189	2.9499	-0.0871
	BC-E	A2	Bn-A02-p3898766	Bn-A02-p4568023	A3	Bn-A03-p1698016	At5g06240b(5C2)	5.0487	2.0934	0.1481
	BC-V	A2	Bn-A02-p4712683	BJ_VH_0679	A3	Bn-A03-p1698016	At5g06240b(5C2)	6.0969	3.2786	0.2802
	VEH	A2	Bn-A02-p4712683	BJ_VH_0679	A3	Bn-A03-p1698016	At5g06240b(5C2)	6.547	3.5014	0.0945
	VEH	A2	Bn-A02-p5601991	Bn-A02-p5694092	A5	Bn-A05-p23079485	Bn-A05-p22973324	5.4469	2.958	-0.0886
	MPH-V	A2	At2g01640(91)	Bn-scaff_15712_6-p470462	A6	Bn-A06-p23710506	Bn-A06-p23699003	5.3069	3.6011	-0.2427
	BC-V	A3	UGM0522	UGM0050	A8	Bn-A08-p13638847	At4g28200(56PP)	5.7149	2.9222	-0.2711
	BC-V	A4	Bn-A04-p2689124	Bn-A04-p2751097	A9	Bn-A09-p36491715	At1g03687(5AJ)	5.6665	2.9762	-0.2657
	VEH	A4	At5g40670a(123)	Bn-A04-p6264043	B6	Bj-B4-p20117841	Bc-B4-p21927619	5.2734	2.9467	0.0891
	VEH	A4	At1g76540b(183)	At2g40765a(74)	A5	Bn-A05-p4399949	BJ_VH_1122	6.0209	3.1405	-0.0896
	BC-V	A5	Bn-A05-p20824936	Bn-A05-p20718776	B7	Bj-B3-p11458457	At4g20150a(73PP)	5.1201	2.6773	-0.2563
	VEH	A5	At2g32920(415)	BJ_VH_0840	A5	Bn-A05-p4655845	BJ_VH_1123	5.3428	2.6008	-0.1948
	VEH	A5	At2g32920(415)	BJ_VH_0840	A10	Bn-A10-p13710321	Bn-A10-p13577876	6.061	3.2684	0.0954
	BC-V	A7	Bn-A07-p16756509	Bn-A07-p14958606	B4	Bj-B6-p198378	BJ_VH_0830	5.7631	3.1377	-0.2747
	MPH-V	A7	Bn-A07-p16756509	Bn-A07-p14958606	B4	Bj-B6-p198378	BJ_VH_0830	5.6456	3.813	-0.242
	VEH	A7	Bn-A07-p9945186	Bn-A07-p9831545	A10	Bn-A10-p10082237	Bn-A10-p9117984	5.757	2.9641	-0.0899
	BC-V	A7	Bn-scaff_17580_1-p194288	Bn-A07-p1324687	B5	Bj-B1-p84279	Bc-B1-p583560	5.0496	2.6968	-0.2602
	VEH	A7	Bn-scaff_17580_1-p194288	Bn-A07-p1324687	B5	Bj-B1-p3296589	Bj-B1-p3342985	7.1156	3.6769	-0.1
	VEH	A8	Bn-A08-p1136041	Bn-A08-p1847328	B1	Bj-B7-p19877091	At3g10572b(15)	5.7535	3.0492	-0.0946
	BC-V	A8	Bn-A08-p2920715	Bn-A08-p2989598	B8	Bj-B2-p41172310	Bj-B2-p40909412	5.0011	2.6615	-0.2675
	MPH-E	A8	Bn-A08-p15043392	Bn-A08-p15095047	A8	Bn-A08-p15701695	Bn-A08-p15507426	5.5177	1.7862	-0.3638
	VEH	A8	Bn-A08-p16771030	Bn-A08-p16938935	B7	Bj-B3-p13097029	Bj-B3-p12433701	5.8944	3.138	-0.0902
	VEH	A9	Bn-A09-p34437367	Bn-A09-p34477765	B2	Bc-B5-p4799006	BJ_VH_0364	6.8821	3.6101	-0.0973
	BC-V	B1	Bj-B7-p3638067	Bj-B7-p1356531	B5	Bj-B1-p37122305	At3g12260a(17)	5.3772	2.8087	-0.2658
	MPH-V	B1	At5g25265b(146)	Bj-B7-p31487353	B5	Bj-B1-p40876207	At3g02860(4)	5.0808	3.3599	0.2381
	VEH	B1	Bj-B7-p35423367	BJ_VH_0312	B1	Bj-B7-p39237647	Bj-B7-p39490806	7.0389	2.6319	-0.1502
	BC-E	B2	Bj-B5-p595624	Bj-B2-p92255	B4	At2g21620b(42)	BJ_VH_1079	7.9128	3.3227	0.1917
	MPH-V	B2	Bj-B5-p23378267	Bj-B5-p23426362	B5	Bj-B1-p34560646	Bj-B1-p35208239	5.4054	3.55	-0.2331
	VEH	B5	Bj-B1-p3296589	Bj-B1-p3342985	B5	Bj-B1-p3637551	Bj-B1-p3932728	5.9385	0.8841	-0.1744
	BC-V	B5	Bj-B1-p34560646	Bj-B1-p35208239	B7	Bj-B3-p767098	At1g05720c(8LP)	5.5821	2.7952	0.2658
	BC-V	B6	Bj-B4-p16598049	Bj-B4-p16670792	B7	Bj-B3-p18428456	Bj-B3-p18134646	6.0727	3.2732	0.2811
VEH	DH population
BC-V	Backcross population developed from crossing the VEH lines with Varuna
BC-E	Backcross population developed from crossing the VEH lines with EH2
MPH-V	Mid parent heterosis dataset calculated from the BC-V population
MPH-E	Mid parent heterosis dataset calculated from the BC-E population
PVE %	Percentage of the total variation explained by the AA
AA	Epistatic effect between loci 1 and 2, situated on Chr1 and Chr2, respectively
