# Supplementary material for: Genetic Analysis of Heterosis for Yield Influencing Traits in Brassica juncea Using a Doubled Haploid Population and Its Backcross Progenies
Source: Front Plant Sci. 2021 Sep 16;12:721631. doi: 10.3389/fpls.2021.721631 (PMC8481694; doi:10.3389/fpls.2021.721631)
Supplement: Supplementary file 10 [file Table_10.XLSX]

## Sheet: Sheet1
Supplementary Table S10. Genes underneath the active region on A7 in marker intervals harbouring QTLs for yield related traits.
			A. thaliana ortholog gene description
SN	B. juncea gene name	B.rapa ortholog	A. thaliana ortholog	Gene name	Gene symbol	PANTHER Family/Subfamily	PANTHER Protein Class
1	BjuVA07g004462	Bra016150	AT1G71260	Single-stranded DNA-binding protein WHY2	WHY2	SINGLE-STRANDED DNA-BINDING PROTEIN WHY2 MITOCHONDRIAL (PTHR31745:SF1)	DNA metabolism protein(PC00009)
2	BjuVA07g004804	Bra015839	AT1G75500	Protein WALLS ARE THIN 1	WAT1	PROTEIN WALLS ARE THIN 1 (PTHR31218:SF1)
3	BjuVA07g004752	Bra015889	AT1G74850	Pentatricopeptide repeat-containing protein At1g74850	PTAC2	OS03G0824100 PROTEIN (PTHR47937:SF1)
4	BjuVA07g004499	Bra016116	AT1G71790	Probable F-actin-capping protein subunit beta	TAIR:locus:2013026	F-ACTIN-CAPPING PROTEIN SUBUNIT BETA (PTHR10619:SF0)	non-motor actin binding protein(PC00165)
5	BjuVA07g004696	Bra015939	AT1G74080	Transcription factor MYB122	MYB122	TRANSCRIPTION FACTOR MYB122 (PTHR10641:SF1170)	homeodomain transcription factor(PC00119)
6	BjuVA07g004453	Bra016156	AT1G71200	Transcription factor bHLH160	BHLH160	TRANSCRIPTION FACTOR BHLH160 (PTHR13935:SF104)	basic helix-loop-helix transcription factor(PC00055)
7	BjuVA07g004763	Bra015880	AT1G74950	Protein TIFY 10B	TIFY10B	PROTEIN TIFY 10B (PTHR33077:SF54)
8	BjuVA07g004916	Bra015750	AT1G76420	Protein CUP-SHAPED COTYLEDON 3	NAC031	PROTEIN CUP-SHAPED COTYLEDON 3 (PTHR31744:SF86)
9	BjuVA07g004576	Bra016056	AT1G72450	Protein TIFY 11B	TIFY11B	PROTEIN TIFY 11B (PTHR33077:SF68)
10	BjuVA07g004586	Bra016046	AT1G72630	Protein ELF4-LIKE 2	EFL2	PROTEIN ELF4-LIKE 2 (PTHR33469:SF22)
11	BjuVA07g004742	Bra015898	AT1G74660	Mini zinc finger protein 1	MIF1	MINI ZINC FINGER PROTEIN 1 (PTHR31948:SF65)
12	BjuVA07g004660	Bra015974	AT1G73690	Cyclin-dependent kinase D-1	CDKD-1	CYCLIN-DEPENDENT KINASE 7 (PTHR24056:SF0)	non-receptor serine/threonine protein kinase(PC00167)
13	BjuVA07g004543	Bra016081	AT1G72180	Receptor protein-tyrosine kinase CEPR2	CEPR2	RECEPTOR PROTEIN-TYROSINE KINASE CEPR2 (PTHR27000:SF97)	transmembrane signal receptor(PC00197)
14	BjuVA07g004805	Bra015837	AT1G75520	Protein SHI RELATED SEQUENCE 5	SRS5	PROTEIN SHI RELATED SEQUENCE 5 (PTHR31604:SF29)
15	BjuVA07g004492	Bra016123	AT1G71720	Protein PIGMENT DEFECTIVE 338	PDE338	PROTEIN PIGMENT DEFECTIVE 338 CHLOROPLASTIC (PTHR15838:SF3)
16	BjuVA07g004568	Bra016063	AT1G72360	Ethylene-responsive transcription factor ERF073	ERF073	ETHYLENE-RESPONSIVE TRANSCRIPTION FACTOR ERF073 (PTHR31190:SF264)
17	BjuVA07g004433	Bra016173	AT1G70940	Auxin efflux carrier component 3	PIN3	AUXIN EFFLUX CARRIER COMPONENT 3 (PTHR31752:SF60)	secondary carrier transporter(PC00258)
18	BjuVA07g004545	Bra016080	AT1G72210	Transcription factor bHLH96	BHLH96	TRANSCRIPTION FACTOR BHLH96 (PTHR11969:SF82)	basic helix-loop-helix transcription factor(PC00055)
19	BjuVA07g004664	Bra015970	AT1G73730	ETHYLENE INSENSITIVE 3-like 3 protein	EIL3	ETHYLENE INSENSITIVE 3-LIKE 3 PROTEIN (PTHR33305:SF30)
20	BjuVA07g004486	Bra007972	AT1G71692	Agamous-like MADS-box protein AGL12	AGL12	AGAMOUS-LIKE MADS-BOX PROTEIN AGL12 (PTHR11945:SF152)	MADS box transcription factor(PC00250)
21	BjuVA07g004603	Bra016031	AT1G72830	Nuclear transcription factor Y subunit A-3	NFYA3	NUCLEAR TRANSCRIPTION FACTOR Y SUBUNIT A-3 (PTHR12632:SF80)	DNA-binding transcription factor(PC00218)
22	BjuVA07g004786	Bra015857	AT1G75240	Zinc-finger homeodomain protein 5	ZHD5	ZINC-FINGER HOMEODOMAIN PROTEIN 5 (PTHR31948:SF60)
23	BjuVA07g004732	Bra015907	AT1G74480	Protein RKD2	RKD2	PROTEIN RKD2 (PTHR46373:SF7)
24	BjuVA07g004497	Bra016118	AT1G71770	Polyadenylate-binding protein 5	PAB5	POLYADENYLATE-BINDING PROTEIN 5 (PTHR24012:SF863)
25	BjuVA07g004860	Bra015796	AT1G76040	Calcium-dependent protein kinase 29	CPK29	CALCIUM-DEPENDENT PROTEIN KINASE 29 (PTHR24349:SF299)	non-receptor serine/threonine protein kinase(PC00167)
26	BjuVA07g004714	Bra015922	AT1G74310	Chaperone protein ClpB1	CLPB1	HEAT SHOCK PROTEIN 104 (PTHR11638:SF146)	protease(PC00190)
27	BjuVA07g004872	Bra015787	AT1G76110	High mobility group B protein 9	HMGB9	HIGH MOBILITY GROUP B PROTEIN 9 (PTHR46691:SF1)
28	BjuVA07g004479	Bra016133	AT1G71520	Ethylene-responsive transcription factor ERF020	ERF020	ETHYLENE-RESPONSIVE TRANSCRIPTION FACTOR ERF020 (PTHR31985:SF45)	DNA-binding transcription factor(PC00218)
29	BjuVA07g004670	Bra015964	AT1G73805	Protein SAR DEFICIENT 1	SARD1	PROTEIN SAR DEFICIENT 1 (PTHR31713:SF42)
30	BjuVA07g004693	Bra015942	AT1G74030	Enolase 1	ENO1	ENOLASE 1 CHLOROPLASTIC (PTHR11902:SF42)	lyase(PC00144)
31	BjuVA07g004558	Bra016069	AT1G72300	Tyrosine-sulfated glycopeptide receptor 1	PSY1R	TYROSINE-SULFATED GLYCOPEPTIDE RECEPTOR 1 (PTHR48004:SF59)
32	BjuVA07g004774	Bra015868	AT1G75080	Protein BRASSINAZOLE-RESISTANT 1	BZR1	PROTEIN BRASSINAZOLE-RESISTANT 1 (PTHR31506:SF27)
33	BjuVA07g004702	Bra015933	AT1G74120	Transcription termination factor MTERF15	MTERF15	TRANSCRIPTION TERMINATION FACTOR MTERF15 MITOCHONDRIAL (PTHR13068:SF23)
34	BjuVA07g004851	Bra015807	AT1G75840	Rac-like GTP-binding protein ARAC5	ARAC5	RAC-LIKE GTP-BINDING PROTEIN ARAC5 (PTHR24072:SF374)	small GTPase(PC00208)
35	BjuVA07g004515	Bra016098	AT1G71930	NAC domain-containing protein 30	NAC030	NAC DOMAIN-CONTAINING PROTEIN 30 (PTHR31989:SF363)
36	BjuVA07g004913	Bra015752	AT1G76405	Outer envelope pore protein 21B	OEP21B	OUTER ENVELOPE PORE PROTEIN 21B CHLOROPLASTIC (PTHR35993:SF1)
37	BjuVA07g004658	Bra015976	AT1G73660	Probable serine/threonine-protein kinase SIS8	SIS8	SERINE/THREONINE-PROTEIN KINASE SIS8-RELATED (PTHR44329:SF146)	non-receptor serine/threonine protein kinase(PC00167)
38	BjuVA07g004517	Bra016095	AT1G71960	ABC transporter G family member 25	ABCG25	ABC TRANSPORTER G FAMILY MEMBER 25 (PTHR48041:SF56)	ATP-binding cassette (ABC) transporter(PC00003)
39	BjuVA07g004785	Bra015858	AT1G75220	Sugar transporter ERD6-like 6	TAIR:locus:2025132	SUGAR TRANSPORTER ERD6-LIKE 6 (PTHR48021:SF23)
40	BjuVA07g004557	Bra016070	AT1G72290	Kunitz trypsin inhibitor 2	KTI2	KUNITZ TRYPSIN INHIBITOR 2 (PTHR33107:SF14)	protease inhibitor(PC00191)
41	BjuVA07g004590	Bra016042	AT1G72670	At1g72670	IQ-domain 8	DUF4005 DOMAIN-CONTAINING PROTEIN (PTHR32295:SF126)
42	BjuVA07g004747	Bra015894	AT1G74770	Zinc finger protein BRUTUS-like At1g74770	TAIR:locus:2027176	AMINOACYLTRANSFERASE E1 UBIQUITIN-ACTIVATING ENZYME-RELATED (PTHR21319:SF39)	ubiquitin-protein ligase(PC00234)
43	BjuVA07g004760	Bra015882	AT1G74930	Ethylene-responsive transcription factor ERF018	ERF018	ETHYLENE-RESPONSIVE TRANSCRIPTION FACTOR ERF018 (PTHR31985:SF215)	DNA-binding transcription factor(PC00218)
44	BjuVA07g004641	Bra015992	AT1G73410	Transcription factor MYB54	MYB54	TRANSCRIPTION FACTOR MYB54 (PTHR45614:SF220)
45	BjuVA07g004476	Bra016136	AT1G71450	Ethylene-responsive transcription factor ERF021	ERF021	ETHYLENE-RESPONSIVE TRANSCRIPTION FACTOR ERF021 (PTHR31985:SF111)	DNA-binding transcription factor(PC00218)
46	BjuVA07g004523	Bra016090	AT1G72010	Transcription factor TCP22	TCP22	TRANSCRIPTION FACTOR TCP22 (PTHR31072:SF100)	DNA-binding transcription factor(PC00218)
47	BjuVA07g004903	Bra015762	AT1G76310	Cyclin-B2-4	CYCB2-4	CYCLIN-B2-4 (PTHR10177:SF494)	kinase activator(PC00138)
48	BjuVA07g004803	Bra015840	AT1G75490	Dehydration-responsive element-binding protein 2D	DREB2D	DEHYDRATION-RESPONSIVE ELEMENT-BINDING PROTEIN 2D (PTHR31241:SF53)
49	BjuVA07g004455	Bra016154	AT1G71220	UDP-glucose:glycoprotein glucosyltransferase	UGGT	UDP-GLUCOSE:GLYCOPROTEIN GLUCOSYLTRANSFERASE (PTHR11226:SF0)	glycosyltransferase(PC00111)
50	BjuVA07g004808	Bra015835	AT1G75540	B-box zinc finger protein 21	BBX21	B-BOX ZINC FINGER PROTEIN 21 (PTHR31832:SF78)
51	BjuVA07g004868	Bra015790	AT1G76080	Thioredoxin-like protein CDSP32	CDSP32	THIOREDOXIN-LIKE PROTEIN CDSP32 CHLOROPLASTIC (PTHR47578:SF1)	oxidoreductase(PC00176)
52	BjuVA07g004685	Bra015950	AT1G73965	CLAVATA3/ESR (CLE)-related protein 13	CLE13	CLAVATA3/ESR (CLE)-RELATED PROTEIN 13 (PTHR34359:SF13)
53	BjuVA07g004717	Bra015918	AT1G74350	Nuclear intron maturase 4	NMAT4	COX1/OXI3 INTRON 1 PROTEIN-RELATED (PTHR33642:SF3)
54	BjuVA07g004449	Bra016159	AT1G71090	Protein PIN-LIKES 2	PILS2	PROTEIN PIN-LIKES 2 (PTHR31419:SF2)
55	BjuVA07g004906	Bra015758	AT1G76350	Protein NLP5	NLP5	PROTEIN NLP5 (PTHR32002:SF36)
56	BjuVA07g004858	Bra015799	AT1G75990	26S proteasome non-ATPase regulatory subunit 3 homolog B	RPN3B	26S PROTEASOME NON-ATPASE REGULATORY SUBUNIT 3 HOMOLOG B (PTHR10758:SF15)	protease(PC00190)
57	BjuVA07g004422	Bra016186	AT1G70790	Protein C2-DOMAIN ABA-RELATED 9	CAR9	PROTEIN C2-DOMAIN ABA-RELATED 9 (PTHR45933:SF12)
58	BjuVA07g004650	Bra015983	AT1G73590	Auxin efflux carrier component 1	PIN1	AUXIN EFFLUX CARRIER COMPONENT 1 (PTHR31752:SF59)	secondary carrier transporter(PC00258)
59	BjuVA07g004787	Bra015856	AT1G75250	Protein RADIALIS-like 6	RL6	PROTEIN RADIALIS-LIKE 6 (PTHR43952:SF75)	DNA-binding transcription factor(PC00218)
60	BjuVA07g004674	Bra015960	AT1G73830	Transcription factor BEE 3	BEE3	TRANSCRIPTION FACTOR BEE 3 (PTHR12565:SF340)
61	BjuVA07g004859	Bra015797	AT1G76030	V-type proton ATPase subunit B1	VHA-B1	V-TYPE PROTON ATPASE SUBUNIT B1 (PTHR43389:SF13)	ATP synthase(PC00002)
62	BjuVA07g004616	Bra016018	AT1G73100	Histone-lysine N-methyltransferase H3 lysine-9 specific SUVH3	SUVH3	HISTONE-LYSINE N-METHYLTRANSFERASE H3 LYSINE-9 SPECIFIC SUVH3-RELATED (PTHR45660:SF24)	histone modifying enzyme(PC00261)
63	BjuVA07g004892	Bra015772	AT1G76260	WD repeat-containing protein DWA2	DWA2	WD REPEAT-CONTAINING PROTEIN DWA2 (PTHR14205:SF16)
64	BjuVA07g004442	Bra016165	AT1G71020	U-box domain-containing protein 10	PUB10	U-BOX DOMAIN-CONTAINING PROTEIN 10 (PTHR23315:SF52)	ubiquitin-protein ligase(PC00234)
65	BjuVA07g004798	Bra015845	AT1G75410	BEL1-like homeodomain protein 3	BLH3	BEL1-LIKE HOMEODOMAIN PROTEIN 3 (PTHR11850:SF286)	homeodomain transcription factor(PC00119)
66	BjuVA07g004856	Bra015801	AT1G75950	SKP1-like protein 1A	SKP1A	S-PHASE KINASE-ASSOCIATED PROTEIN 1 (PTHR11165:SF24)	ubiquitin-protein ligase(PC00234)
67	BjuVA07g004816	Bra015828	AT1G75660	5'-3' exoribonuclease 3	XRN3	5'-3' EXORIBONUCLEASE 3 (PTHR12341:SF67)	exoribonuclease(PC00099)
